# Supplementary material for: A puzzling homology: a brittle star using a putative cnidarian-type luciferase for bioluminescence
Source: Open Biol. 2017 Apr 5;7(4):160300. doi: 10.1098/rsob.160300 (PMC5413902; doi:10.1098/rsob.160300)
Supplement: Table S1: BLAST searches of known luciferase-like in the arm transcriptome of A. filiformis [file rsob160300supp1.xlsx]

## Sheet: BLastLUC_complete
	L.ine		REFERENCE LUCIFERASES/PHOTOPROTEINS				PUTATIVE AMPHIURA HOMOLOGUES
			Taxa	Species	Accession		Adult Af Uni.		Eval		Reciprocal BLASTx query results		Eval
	1		CNIDARIA	Renilla reniformis luciferase					1e-80		Renilla-luciferin 2 monooxygenase-like [Strongylocentrotus purpuratus]		1e-110
	2		ARTHROPODA / CRUSTACEA	Cypridina noctiluca luciferase (Ostracoda)	BAD08210.1				1e-07		IgGFc-binding protein-like [Maylandia zebra]		4e-71
				Vargula hilgendorfi luciferase (Ostracoda)	AAA30332.1				3e-06		kielin/chordin-like protein-like [Strongylocentrotus purpuratus]		2e-102
	1			Heterostylites major luciferase(Copepoda)	BAL63042.1
				Lucicutia ovaliformis luciferase (Copepoda)	BAN91831.1
				Heterorhabdus tanneri luciferase (Copepoda)	BAL63040.1
				Pleuromamma abdominalis luciferase (Copepoda)	BAL63035.1
				Metridia pacifica luciferase (Copepoda)	BAG48250.1
				Gaussia princeps luciferase(Copepoda)	AAG54095.1
				Oplophorus gracilirostris luciferase SU non-cat (Decapoda)	Q9GV46.1
				Oplophorus gracilirostris luciferase SU cat (Decapoda)	Q9GV45.1				2e-06		Slit and NTRK-like protein 2-like [Strongylocentrotus purpuratus]		4e-34
	3		DINOFLAGELLATA	Noctiluca scintillans luciferase (Noctilucales)	AED02505.1
				Alexandrium affine luciferase (Gonyaulacales)	AAV35377.1
				Pyrocystis noctiluca luciferase (Pyrocystales)	AAV35380.1
	4		BACTERIA / PROTEOBACTERIA	Vibrio harveyi luciferase SUα	ABD97811.1
				Vibrio harveyi luciferase SUβ	ABD97812.1
	5		PORIFERA / DEMOSPONGIAE	Suberites domuncula luciferase	CAR31336.1				2e-98		4-coumarate-CoA ligase-like [Strongylocentrotus purpuratus]		3e-126
	5		ARTHROPODA / INSECTA	Lampyris turkestanicus luciferase	AAU85360.1				7e-107		4-coumarate-CoA ligase-like [Strongylocentrotus purpuratus]		3e-126
	1		CNIDARIA / HYDROZOA	Aequorea victoria photoprotein	AAT11852.1
	1		CTENOPHORA	Mnemiopsis leidyi photoprotein	AFK83787.1
	1		MOLLUSCA / CEPHALOPODA	Sthenoteuthis oualaniensis photoprotein					3e-05		biotinidase [Otolemur garnettii]		6e-15
				Watasenia scintilans luciferase					1e-12		4-coumarate--CoA ligase 1 isoform X1 [Strongylocentrotus purpuratus]		2e-127
	1	Coelenterazine
	2	Cypridina/Vargula luciferin
	3	Dinoflagellate luciferin
	4	Bacterial luciferin
	5	Firefly luciferin
