# Supplementary material for: A puzzling homology: a brittle star using a putative cnidarian-type luciferase for bioluminescence
Source: Open Biol. 2017 Apr 5;7(4):160300. doi: 10.1098/rsob.160300 (PMC5413902; doi:10.1098/rsob.160300)
Supplement: Table S2: Similarity/identity matrix of RLuc-like predicted proteins [file rsob160300supp2.xlsx]

## Sheet: IDENTITY_MATRIX
			Branchiostoma_floridae_XP002611539	Ciona_intestinalis_XP002127127	Saccoglossus_kowalevskii_XP002730984	Saccoglossus_kowalevskii_XP002738321	Strongylocentrotus_purpuratus_XP792159	Strongylocentrotus_purpuratus_XP794172	Strongylocentrotus_purpuratus_XP794218	Strongylocentrotus_purpuratus_XP798042	Strongylocentrotus_purpuratus_XP788943	Stichopus_chloronotus_3222170_(a)	Holothuria_glaberrima_RNCContig17905_(d)	Psolus_sp_1469689_(a)	Psolus_sp_3172356_(a)	Psolus_sp_3187893_(a)	Psolus_sp_3140405_(a)	Pteraster_tesselatus_4109818_(a)	Psilaster_charcoti_3265979_(a)	Asteropsis_carinifera_2323377_(a)	Glabraster_antarctica_2151910_(a)	Remaster_gourdoni_3320107_(a)	Labidiaster_annulatus_3301130_(a)	Pisaster_ochraceus_1282101_(a)	Asterias_rubens_(b)	Henricia_leviuscula_2024090_(a)	Ophionotus_scaffold41287_Locus_134907_(c)	Amphiura_filiformis_Unigene203026	Amphiura_filiformis_Genome_Contig224433	Amphiura_filiformis_Genome_Contig313061	Amphiura_filiformis_Genome_Contig853765	Antedon_scaffold50069_Locus_338381_(c)	Capitella_teleta_ELT94308	Renilla_reniformis_AAA29804	Renilla_muelleri_AAG54094	Trichoplax_adhaerens_XP002116677	Trichoplax_adhaerens_XP_002116678	Roseobacter_sp_WP009810405	Phaeobacter_sp_WP054461824	Thalassobius_mediterraneus_WP058317896	Sulfitobacter_pontiacus_WP064216788	Shimia_sp_WP054002384	Mycobacterium_sp_WP067006024	Geobacter_daltonii_WP012647128	Dehalococcoidia_bacterium_KPK46729	Myxococcales_bacterium_KPK14642	Algiphilus_aromaticivorans_WP043766976
CEPHALOCHORDATA		Branchiostoma_floridae_XP002611539	1
UROCHORDATA		Ciona_intestinalis_XP002127127	0.4658	1
HEMICHORDATA		Saccoglossus_kowalevskii_XP002730984	0.4969	0.4627	1
		Saccoglossus_kowalevskii_XP002738321	0.5361	0.4875	0.7048	1
ECHINODERMATA	ECHINOIDEA	Strongylocentrotus_purpuratus_XP792159	0.5404	0.5372	0.5533	0.5436	1
		Strongylocentrotus_purpuratus_XP794172	0.4967	0.474	0.5389	0.5194	0.6915	1
		Strongylocentrotus_purpuratus_XP794218	0.4902	0.4642	0.5227	0.5162	0.685	0.961	1
		Strongylocentrotus_purpuratus_XP798042	0.5143	0.4964	0.5611	0.5395	0.6654	0.9748	0.9676	1
		Strongylocentrotus_purpuratus_XP788943	0.4969	0.4813	0.4939	0.485	0.7378	0.6915	0.6688	0.6762	1
	HOLOTHUROIDEA	Stichopus_chloronotus_3222170_(a)	0.5361	0.4596	0.506	0.5239	0.5598	0.5259	0.5292	0.5539	0.4704	1
		Holothuria_glaberrima_RNCContig17905_(d)	0.4969	0.444	0.5	0.5119	0.5631	0.5454	0.5454	0.5611	0.4704	0.7337	1
		Psolus_sp_1469689_(a)	0.4879	0.4503	0.4789	0.5	0.5404	0.5227	0.5357	0.5467	0.4497	0.7633	0.7011	1
		Psolus_sp_3172356_(a)	0.4884	0.4521	0.5148	0.5214	0.5412	0.5214	0.5247	0.5395	0.495	0.726	0.7161	0.7986	1
		Psolus_sp_3187893_(a)	0.4879	0.472	0.4819	0.4879	0.576	0.5227	0.5129	0.5359	0.4969	0.5933	0.6265	0.6114	0.6402	1
		Psolus_sp_3140405_(a)	0.503	0.444	0.4819	0.473	0.5728	0.5194	0.5032	0.5215	0.488	0.6077	0.6377	0.5958	0.6171	0.7891	1
	ASTEROIDEA	Pteraster_tesselatus_4109818_(a)	0.5548	0.5155	0.5243	0.567	0.6051	0.5616	0.5551	0.5827	0.5335	0.5609	0.5457	0.5152	0.5676	0.5304	0.5121	1
		Psilaster_charcoti_3265979_(a)	0.5415	0.5372	0.56	0.5753	0.6278	0.5584	0.5519	0.5719	0.5353	0.5846	0.5538	0.5446	0.5379	0.5476	0.5415	0.7353	1
		Asteropsis_carinifera_2323377_(a)	0.5301	0.5403	0.5451	0.5783	0.6213	0.5292	0.5227	0.5467	0.5271	0.5632	0.5331	0.5301	0.5412	0.5271	0.5331	0.7591	0.8553	1
		Glabraster_antarctica_2151910_(a)	0.5269	0.5269	0.5174	0.546	0.6148	0.5292	0.5227	0.5467	0.5301	0.5841	0.5619	0.5396	0.5313	0.546	0.5396	0.7777	0.8158	0.8349	1
		Remaster_gourdoni_3320107_(a)	0.5438	0.5124	0.5196	0.5528	0.6472	0.5454	0.5422	0.5683	0.5347	0.5649	0.5377	0.5256	0.5577	0.5347	0.5196	0.7957	0.7907	0.7975	0.8349	1
		Labidiaster_annulatus_3301130_(a)	0.512	0.5093	0.524	0.5479	0.631	0.5259	0.5194	0.5467	0.5134	0.5611	0.5373	0.5194	0.5544	0.5361	0.5299	0.75	0.7476	0.771	0.7873	0.7734	1
		Pisaster_ochraceus_1282101_(a)	0.5242	0.5062	0.509	0.5575	0.6116	0.5162	0.5162	0.5323	0.503	0.5757	0.5515	0.5151	0.5478	0.5363	0.5333	0.7134	0.7415	0.7424	0.7682	0.7575	0.8212	1
		Asterias_rubens_(b)	0.506	0.4875	0.506	0.5479	0.6278	0.5259	0.5194	0.5359	0.494	0.5389	0.5059	0.494	0.5313	0.515	0.5059	0.7073	0.7323	0.7228	0.7619	0.7401	0.8083	0.8878	1
		Henricia_leviuscula_2024090_(a)	0.5408	0.4874	0.5377	0.5691	0.5889	0.5129	0.5032	0.5215	0.5283	0.5597	0.5534	0.5188	0.5181	0.5251	0.522	0.7201	0.7641	0.805	0.7777	0.7547	0.7264	0.6886	0.7075	1
	OPHIUROIDEA	Ophionotus_scaffold41287_Locus_134907_(c)	0.5722	0.5031	0.503	0.5239	0.6181	0.5454	0.5357	0.5611	0.5384	0.5355	0.5131	0.4822	0.5181	0.521	0.5269	0.6158	0.6276	0.6024	0.6126	0.6132	0.585	0.5939	0.5748	0.6163	1
		Amphiura_filiformis_Unigene203026	0.4583	0.3993	0.4756	0.4583	0.5208	0.4722	0.4583	0.4388	0.4687	0.4444	0.4444	0.4097	0.4131	0.434	0.4583	0.5	0.4861	0.4965	0.4895	0.493	0.493	0.5	0.4826	0.4791	0.5347	1
		Amphiura_filiformis_Genome_Contig224433	0.4849	0.4689	0.4759	0.473	0.5469	0.5129	0.5032	0.5287	0.4852	0.4674	0.4633	0.4319	0.4785	0.4849	0.482	0.5335	0.5323	0.524	0.5396	0.5347	0.5283	0.5181	0.5	0.5157	0.5838	0.5	1
		Amphiura_filiformis_Genome_Contig313061	0.4534	0.4037	0.4689	0.4627	0.521	0.4772	0.4642	0.4784	0.4534	0.4378	0.4347	0.4068	0.4389	0.4316	0.4472	0.4906	0.472	0.4844	0.4761	0.4813	0.4782	0.4875	0.472	0.4622	0.5403	1	0.5031	1
		Amphiura_filiformis_Genome_Contig853765	0.4466	0.4077	0.4595	0.4498	0.4692	0.4383	0.435	0.4676	0.4304	0.4304	0.4174	0.3948	0.4125	0.4142	0.4304	0.4692	0.4724	0.4789	0.453	0.4724	0.4563	0.4692	0.466	0.4336	0.5307	0.5798	0.4822	0.6084	1
	CRINOIDEA	Antedon_scaffold50069_Locus_338381_(c)	0.574	0.5248	0.5347	0.5528	0.6019	0.5259	0.5129	0.5467	0.5377	0.5226	0.5166	0.4894	0.5082	0.5226	0.5256	0.5792	0.6092	0.6163	0.5873	0.6072	0.5981	0.5787	0.577	0.6132	0.583	0.4722	0.4984	0.4565	0.4433	1
ANNELIDA		Capitella_teleta_ELT94308	0.5046	0.4844	0.4461	0.4646	0.4983	0.487	0.4772	0.4856	0.4246	0.4461	0.4246	0.4092	0.4224	0.4153	0.4153	0.4738	0.4861	0.483	0.4666	0.4707	0.4553	0.4553	0.4523	0.4748	0.4861	0.3958	0.4461	0.3975	0.4012	0.4615	1
CNIDARIA		Renilla_reniformis_AAA29804	0.4372	0.4372	0.4565	0.4598	0.4789	0.461	0.4577	0.482	0.4469	0.4469	0.4565	0.4501	0.4422	0.4565	0.4565	0.4598	0.4662	0.4469	0.463	0.4437	0.4694	0.463	0.4598	0.4405	0.4662	0.4409	0.4083	0.4437	0.4174	0.4887	0.3922	1
		Renilla_muelleri_AAG54094	0.4372	0.4405	0.4533	0.4565	0.4854	0.4642	0.461	0.4856	0.4469	0.4501	0.4565	0.4565	0.4455	0.463	0.4598	0.463	0.4662	0.4469	0.4662	0.4469	0.4694	0.4565	0.4533	0.4405	0.4694	0.427	0.4147	0.4308	0.4045	0.4887	0.3987	0.9646	1
PLACOZOA		Trichoplax_adhaerens_XP002116677	0.4647	0.4647	0.4615	0.4839	0.466	0.435	0.422	0.4676	0.4262	0.4775	0.4871	0.4647	0.4554	0.4519	0.4519	0.4743	0.4967	0.5064	0.4519	0.4807	0.4967	0.4871	0.4647	0.4839	0.4679	0.4027	0.4294	0.4134	0.3883	0.5096	0.4743	0.3794	0.389	1
		Trichoplax_adhaerens_XP_002116678	0.4364	0.4397	0.456	0.4495	0.4397	0.4397	0.4332	0.4676	0.4169	0.4397	0.4397	0.4234	0.4488	0.4527	0.4364	0.4462	0.4755	0.4657	0.4267	0.4527	0.4527	0.4495	0.4364	0.4495	0.4788	0.3993	0.4299	0.4169	0.3778	0.4657	0.4592	0.3811	0.3908	0.6482	1
PROCARYOTA		Roseobacter_sp_WP009810405	0.5034	0.4863	0.4657	0.452	0.4965	0.4794	0.4726	0.482	0.4897	0.4657	0.4657	0.4315	0.4178	0.476	0.4554	0.5205	0.5273	0.5308	0.5136	0.5171	0.4965	0.5068	0.4965	0.5034	0.5136	0.375	0.4452	0.4109	0.3835	0.5	0.4554	0.4006	0.3938	0.4726	0.4383	1
		Phaeobacter_sp_WP054461824	0.4965	0.476	0.4589	0.4486	0.4897	0.4691	0.4623	0.4748	0.476	0.4589	0.4589	0.4246	0.4109	0.4726	0.452	0.5034	0.5136	0.5171	0.5	0.5034	0.4897	0.4965	0.4828	0.4965	0.5034	0.3854	0.4417	0.4212	0.3801	0.4965	0.452	0.3938	0.3869	0.4726	0.4383	0.9349	1
		Thalassobius_mediterraneus_WP058317896	0.4829	0.4761	0.4387	0.4421	0.4897	0.4829	0.4795	0.4964	0.4625	0.4523	0.4455	0.4285	0.4285	0.4659	0.4489	0.5068	0.5	0.5102	0.4829	0.5	0.4829	0.4863	0.4761	0.4795	0.5068	0.3784	0.4489	0.4149	0.3843	0.4931	0.4625	0.3979	0.3979	0.4421	0.4285	0.8047	0.8013	1
		Sulfitobacter_pontiacus_WP064216788	0.4965	0.4863	0.4691	0.4726	0.476	0.4554	0.4486	0.4604	0.4452	0.476	0.4657	0.4349	0.428	0.4691	0.4623	0.5239	0.5136	0.5273	0.5	0.5102	0.5068	0.4965	0.4931	0.5068	0.5102	0.3819	0.4452	0.4178	0.3869	0.4931	0.4623	0.4041	0.3972	0.4554	0.4315	0.7945	0.7876	0.7842	1
		Shimia_sp_WP054002384	0.4673	0.4879	0.481	0.4467	0.4948	0.4982	0.4914	0.5071	0.4742	0.4398	0.4432	0.4364	0.4432	0.4639	0.4329	0.5051	0.5189	0.4982	0.4776	0.4948	0.4845	0.4845	0.4845	0.4673	0.512	0.3784	0.4673	0.4226	0.402	0.4639	0.4776	0.3814	0.3883	0.4604	0.4501	0.6494	0.646	0.6975	0.646	1
		Mycobacterium_sp_WP067006024	0.4655	0.462	0.431	0.431	0.4517	0.462	0.4586	0.4784	0.4448	0.4413	0.4172	0.4137	0.4241	0.4448	0.431	0.4931	0.5034	0.5034	0.4758	0.4965	0.4689	0.4655	0.462	0.4758	0.462	0.3472	0.4241	0.3862	0.3758	0.4517	0.4827	0.3793	0.3724	0.4517	0.4206	0.6	0.6068	0.6137	0.6034	0.5965	1
		Geobacter_daltonii_WP012647128	0.5084	0.4915	0.4983	0.4915	0.4711	0.4779	0.4745	0.4856	0.4508	0.4711	0.444	0.4542	0.4644	0.4711	0.4847	0.5084	0.5152	0.5152	0.4677	0.4949	0.4949	0.4881	0.4915	0.4711	0.4915	0.4027	0.4881	0.4338	0.4101	0.4813	0.4983	0.4305	0.4271	0.4644	0.4745	0.5376	0.5308	0.5408	0.5582	0.5498	0.5241	1
		Dehalococcoidia_bacterium_KPK46729	0.5665	0.5255	0.5255	0.5119	0.4948	0.5187	0.5187	0.5323	0.4675	0.5221	0.4948	0.4914	0.4914	0.5085	0.5017	0.5358	0.5563	0.5392	0.5221	0.5392	0.5187	0.5221	0.5221	0.5153	0.5324	0.4166	0.5085	0.4539	0.4334	0.5392	0.5119	0.4641	0.4607	0.5085	0.4675	0.5787	0.5753	0.5836	0.5753	0.6151	0.5517	0.686	1
		Myxococcales_bacterium_KPK14642	0.5544	0.4863	0.4897	0.4965	0.5	0.4829	0.4761	0.482	0.4795	0.5	0.4761	0.4625	0.4727	0.4897	0.4761	0.5136	0.5	0.5068	0.4659	0.5034	0.4863	0.4795	0.4795	0.4931	0.5442	0.4097	0.4829	0.4455	0.4251	0.5204	0.5374	0.4251	0.4285	0.4829	0.4591	0.541	0.5547	0.5544	0.5376	0.567	0.5103	0.5884	0.6689	1
		Algiphilus_aromaticivorans_WP043766976	0.476	0.476	0.4589	0.4315	0.4349	0.4315	0.4246	0.4424	0.4452	0.428	0.4006	0.3938	0.4178	0.4109	0.4041	0.4794	0.4828	0.4897	0.476	0.4863	0.4863	0.452	0.4554	0.452	0.4726	0.368	0.4212	0.4006	0.3767	0.476	0.4486	0.3664	0.363	0.4897	0.4794	0.5753	0.5924	0.565	0.5719	0.5876	0.5724	0.541	0.5719	0.5376	1

## Sheet: SIMILARITY_MATRIX
			Branchiostoma_floridae_XP002611539	Ciona_intestinalis_XP002127127	Saccoglossus_kowalevskii_XP002730984	Saccoglossus_kowalevskii_XP002738321	Strongylocentrotus_purpuratus_XP792159	Strongylocentrotus_purpuratus_XP794172	Strongylocentrotus_purpuratus_XP794218	Strongylocentrotus_purpuratus_XP798042	Strongylocentrotus_purpuratus_XP788943	Stichopus_chloronotus_3222170_(a)	Holothuria_glaberrima_RNCContig17905_(d)	Psolus_sp_1469689_(a)	Psolus_sp_3172356_(a)	Psolus_sp_3187893_(a)	Psolus_sp_3140405_(a)	Pteraster_tesselatus_4109818_(a)	Psilaster_charcoti_3265979_(a)	Asteropsis_carinifera_2323377_(a)	Glabraster_antarctica_2151910_(a)	Remaster_gourdoni_3320107_(a)	Labidiaster_annulatus_3301130_(a)	Pisaster_ochraceus_1282101_(a)	Asterias_rubens_(b)	Henricia_leviuscula_2024090_(a)	Ophionotus_scaffold41287_Locus_134907_(c)	Amphiura_filiformis_Unigene203026	Amphiura_filiformis_Genome_Contig224433	Amphiura_filiformis_Genome_Contig313061	Amphiura_filiformis_Genome_Contig853765	Antedon_scaffold50069_Locus_338381_(c)	Capitella_teleta_ELT94308	Renilla_reniformis_AAA29804	Renilla_muelleri_AAG54094	Trichoplax_adhaerens_XP002116677	Trichoplax_adhaerens_XP_002116678	Roseobacter_sp_WP009810405	Phaeobacter_sp_WP054461824	Thalassobius_mediterraneus_WP058317896	Sulfitobacter_pontiacus_WP064216788	Shimia_sp_WP054002384	Mycobacterium_sp_WP067006024	Geobacter_daltonii_WP012647128	Dehalococcoidia_bacterium_KPK46729	Myxococcales_bacterium_KPK14642	Algiphilus_aromaticivorans_WP043766976
CEPHALOCHORDATA		Branchiostoma_floridae_XP002611539	1
UROCHORDATA		Ciona_intestinalis_XP002127127	0.5926	1
HEMICHORDATA		Saccoglossus_kowalevskii_XP002730984	0.6527	0.6031	1
		Saccoglossus_kowalevskii_XP002738321	0.6605	0.6161	0.7911	1
ECHINODERMATA	ECHINOIDEA	Strongylocentrotus_purpuratus_XP792159	0.637	0.6422	0.6605	0.6449	1
		Strongylocentrotus_purpuratus_XP794172	0.6135	0.6005	0.6501	0.624	0.825	1
		Strongylocentrotus_purpuratus_XP794218	0.6161	0.5926	0.6475	0.6266	0.8198	0.9765	1
		Strongylocentrotus_purpuratus_XP798042	0.5848	0.577	0.6187	0.59	0.7519	0.9086	0.906	1
		Strongylocentrotus_purpuratus_XP788943	0.6109	0.59	0.6292	0.624	0.7806	0.7519	0.7415	0.6866	1
	HOLOTHUROIDEA	Stichopus_chloronotus_3222170_(a)	0.6396	0.577	0.6657	0.6553	0.6553	0.6266	0.6318	0.5953	0.6344	1
		Holothuria_glaberrima_RNCContig17905_(d)	0.6187	0.5613	0.6553	0.6422	0.6475	0.6214	0.6214	0.5796	0.6109	0.8224	1
		Psolus_sp_1469689_(a)	0.6266	0.5639	0.637	0.6449	0.637	0.624	0.637	0.5874	0.6135	0.8511	0.8015	1
		Psolus_sp_3172356_(a)	0.5848	0.5848	0.624	0.6109	0.6919	0.6814	0.6866	0.671	0.5979	0.7545	0.7389	0.7989	1
		Psolus_sp_3187893_(a)	0.6266	0.5979	0.6475	0.637	0.6762	0.6396	0.6396	0.5953	0.6449	0.7023	0.7154	0.7127	0.6997	1
		Psolus_sp_3140405_(a)	0.624	0.5874	0.637	0.6161	0.6736	0.6344	0.6292	0.5874	0.6422	0.7127	0.731	0.7075	0.6892	0.8537	1
	ASTEROIDEA	Pteraster_tesselatus_4109818_(a)	0.6762	0.6449	0.6631	0.6736	0.7101	0.6736	0.671	0.6318	0.671	0.6814	0.6605	0.6501	0.6527	0.6866	0.671	1
		Psilaster_charcoti_3265979_(a)	0.6605	0.6605	0.6684	0.6579	0.718	0.671	0.6684	0.6318	0.6605	0.6788	0.6475	0.6396	0.6344	0.6762	0.6736	0.8381	1
		Asteropsis_carinifera_2323377_(a)	0.6475	0.637	0.6684	0.6814	0.7049	0.6501	0.6475	0.6109	0.6762	0.684	0.6605	0.6527	0.6187	0.671	0.6762	0.8459	0.8981	1
		Glabraster_antarctica_2151910_(a)	0.6396	0.6344	0.6266	0.6292	0.6892	0.637	0.6344	0.6005	0.6344	0.6605	0.6292	0.624	0.6187	0.6605	0.6475	0.8302	0.8616	0.8642	1
		Remaster_gourdoni_3320107_(a)	0.6657	0.6318	0.6605	0.6657	0.7127	0.6501	0.6501	0.6161	0.6684	0.6814	0.6449	0.6396	0.6292	0.6814	0.6657	0.8616	0.8616	0.8746	0.859	1
		Labidiaster_annulatus_3301130_(a)	0.6292	0.6135	0.6475	0.6527	0.7023	0.6396	0.6396	0.6031	0.6605	0.671	0.6527	0.6422	0.6292	0.6657	0.6579	0.8276	0.8276	0.8511	0.825	0.8537	1
		Pisaster_ochraceus_1282101_(a)	0.637	0.6214	0.6501	0.6579	0.6971	0.6344	0.637	0.5979	0.6501	0.6814	0.6657	0.6449	0.6344	0.6762	0.6631	0.8146	0.8198	0.8381	0.8198	0.8407	0.8981	1
		Asterias_rubens_(b)	0.6344	0.6214	0.6579	0.6736	0.7075	0.6396	0.637	0.5979	0.6605	0.671	0.6527	0.6396	0.6161	0.671	0.6553	0.8224	0.8224	0.8355	0.8224	0.8459	0.8798	0.9268	1
		Henricia_leviuscula_2024090_(a)	0.6422	0.6031	0.6318	0.6449	0.684	0.6318	0.6292	0.5926	0.637	0.6605	0.6292	0.6214	0.6057	0.6553	0.6422	0.7989	0.8224	0.8485	0.8668	0.8328	0.7989	0.7937	0.8041	1
	OPHIUROIDEA	Ophionotus_scaffold41287_Locus_134907_(c)	0.624	0.5926	0.6083	0.6214	0.6657	0.6187	0.6187	0.5822	0.6475	0.6422	0.6318	0.6135	0.577	0.6187	0.637	0.684	0.6997	0.6866	0.6631	0.6892	0.6788	0.6762	0.6814	0.6684	1
		Amphiura_filiformis_Unigene203026	0.5535	0.5404	0.5718	0.5535	0.6422	0.6083	0.5953	0.5665	0.5587	0.5456	0.5352	0.5221	0.5587	0.5561	0.5535	0.5953	0.6005	0.5796	0.6214	0.5848	0.5613	0.5665	0.5718	0.6135	0.577	1
		Amphiura_filiformis_Genome_Contig224433	0.5639	0.543	0.5744	0.5561	0.577	0.5561	0.5483	0.5169	0.5822	0.5665	0.5691	0.5404	0.5274	0.5718	0.5796	0.5874	0.5822	0.5874	0.5665	0.59	0.5953	0.5822	0.5796	0.5613	0.6684	0.5039	1
		Amphiura_filiformis_Genome_Contig313061	0.59	0.5796	0.6083	0.6057	0.6736	0.6396	0.6266	0.5979	0.5874	0.5848	0.5744	0.5665	0.6031	0.5953	0.6031	0.6292	0.6266	0.6057	0.6057	0.6161	0.5953	0.5979	0.6031	0.6031	0.6344	0.9112	0.5639	1
		Amphiura_filiformis_Genome_Contig853765	0.543	0.5195	0.5613	0.5509	0.6318	0.6135	0.6083	0.6135	0.5404	0.543	0.53	0.53	0.6318	0.5613	0.5639	0.5953	0.59	0.577	0.5718	0.5822	0.5587	0.5718	0.5718	0.5587	0.6005	0.6553	0.53	0.7101	1
	CRINOIDEA	Antedon_scaffold50069_Locus_338381_(c)	0.6788	0.6475	0.6527	0.6501	0.684	0.6344	0.6266	0.6005	0.6501	0.6475	0.624	0.6266	0.6057	0.6475	0.6449	0.6945	0.6971	0.6997	0.671	0.7154	0.6657	0.6762	0.6736	0.6762	0.6475	0.5822	0.5561	0.6161	0.5613	1
ANNELIDA		Capitella_teleta_ELT94308	0.624	0.6292	0.5874	0.6005	0.6161	0.5979	0.5953	0.5561	0.5718	0.5822	0.5587	0.5587	0.5613	0.5796	0.5796	0.6161	0.6266	0.6109	0.5979	0.6109	0.5744	0.5874	0.5874	0.59	0.5953	0.5248	0.5326	0.5691	0.5326	0.5979	1
CNIDARIA		Renilla_reniformis_AAA29804	0.5691	0.5926	0.5848	0.577	0.6553	0.6344	0.6292	0.6083	0.5691	0.5561	0.5509	0.5456	0.6057	0.577	0.5796	0.6109	0.6031	0.5796	0.5874	0.5822	0.5848	0.5848	0.5848	0.5796	0.577	0.5691	0.5013	0.6109	0.5926	0.6187	0.5665	1
		Renilla_muelleri_AAG54094	0.5639	0.5953	0.5848	0.577	0.6527	0.6292	0.624	0.6031	0.5613	0.5561	0.5456	0.543	0.6057	0.577	0.577	0.6109	0.5979	0.5744	0.5848	0.5822	0.5796	0.5822	0.5822	0.577	0.577	0.5613	0.5039	0.6031	0.5848	0.6187	0.5665	0.9791	1
PLACOZOA		Trichoplax_adhaerens_XP002116677	0.5926	0.6135	0.6031	0.5979	0.6109	0.5953	0.59	0.5848	0.5274	0.5691	0.5822	0.5796	0.6161	0.5744	0.5744	0.6109	0.6083	0.6161	0.5848	0.5926	0.5953	0.6005	0.5926	0.5979	0.5404	0.5561	0.5039	0.5926	0.5613	0.6135	0.6187	0.5691	0.5744	1
		Trichoplax_adhaerens_XP_002116678	0.5509	0.5665	0.5926	0.5665	0.5953	0.6057	0.6005	0.59	0.5195	0.5248	0.53	0.5248	0.6057	0.5613	0.5561	0.5639	0.5796	0.5718	0.5404	0.5613	0.5483	0.5613	0.5456	0.5587	0.5456	0.5535	0.4882	0.5874	0.5744	0.5665	0.5848	0.5691	0.5718	0.7702	1
PROCARYOTA		Roseobacter_sp_WP009810405	0.6005	0.5953	0.5796	0.5744	0.6501	0.6318	0.6266	0.6449	0.5744	0.5561	0.5378	0.5378	0.6292	0.5718	0.5456	0.6266	0.6214	0.6083	0.5926	0.6031	0.5822	0.5979	0.5953	0.5926	0.5561	0.53	0.5013	0.5613	0.5822	0.6005	0.5796	0.5665	0.5665	0.6214	0.6031	1
		Phaeobacter_sp_WP054461824	0.5926	0.6031	0.5744	0.5665	0.6475	0.6266	0.6214	0.6449	0.5691	0.5456	0.53	0.5274	0.624	0.5718	0.5483	0.6161	0.6161	0.6031	0.5848	0.6005	0.5744	0.5874	0.5848	0.5848	0.5509	0.53	0.4986	0.5587	0.5796	0.6031	0.5744	0.5691	0.5691	0.6187	0.6083	0.9608	1
		Thalassobius_mediterraneus_WP058317896	0.5848	0.5848	0.5613	0.5665	0.6449	0.6292	0.6266	0.6318	0.5691	0.5483	0.5326	0.5195	0.6135	0.5665	0.5483	0.6031	0.6057	0.5926	0.5744	0.5926	0.5796	0.5796	0.5796	0.5848	0.5509	0.5274	0.4986	0.5587	0.5822	0.5953	0.5874	0.5639	0.5613	0.6005	0.5953	0.8772	0.8877	1
		Sulfitobacter_pontiacus_WP064216788	0.5874	0.5979	0.5848	0.5822	0.637	0.6161	0.6135	0.6344	0.5456	0.5613	0.5352	0.5326	0.6344	0.5718	0.5561	0.6187	0.6161	0.6031	0.5822	0.6005	0.5822	0.59	0.59	0.5926	0.5509	0.53	0.4856	0.5587	0.5848	0.5979	0.5744	0.577	0.5744	0.6135	0.6031	0.8825	0.8798	0.872	1
		Shimia_sp_WP054002384	0.5561	0.5874	0.5509	0.543	0.6135	0.6187	0.6135	0.637	0.5509	0.5169	0.5065	0.5065	0.6057	0.5456	0.5221	0.5848	0.5979	0.5744	0.5613	0.5744	0.5639	0.5691	0.5691	0.5535	0.53	0.5091	0.4804	0.5404	0.5613	0.5535	0.577	0.5404	0.5378	0.6031	0.5979	0.8067	0.8041	0.8224	0.7963	1
		Mycobacterium_sp_WP067006024	0.543	0.5796	0.5509	0.5456	0.6135	0.624	0.6161	0.6553	0.543	0.5091	0.4856	0.4856	0.6005	0.5326	0.5326	0.5691	0.5744	0.5561	0.543	0.5535	0.5352	0.5456	0.5456	0.5561	0.5248	0.5065	0.4778	0.5509	0.5665	0.5639	0.5822	0.5509	0.543	0.6161	0.6005	0.7571	0.765	0.7728	0.7597	0.7571	1
		Geobacter_daltonii_WP012647128	0.6057	0.6031	0.6005	0.577	0.624	0.6214	0.6214	0.6187	0.5456	0.543	0.5274	0.5404	0.637	0.5744	0.5718	0.6057	0.6135	0.6005	0.5744	0.5926	0.5796	0.5822	0.5822	0.577	0.5509	0.5587	0.5065	0.59	0.5979	0.5796	0.5926	0.6083	0.6031	0.6318	0.6344	0.7075	0.7075	0.7127	0.7258	0.7127	0.6788	1
		Dehalococcoidia_bacterium_KPK46729	0.6553	0.6292	0.6187	0.5979	0.6527	0.6605	0.6631	0.6631	0.5665	0.5848	0.5613	0.5613	0.6605	0.6083	0.59	0.6396	0.6527	0.6292	0.6214	0.624	0.6083	0.6135	0.6161	0.6083	0.577	0.5744	0.5326	0.6057	0.6109	0.6161	0.6266	0.6161	0.6083	0.6553	0.6501	0.7624	0.7624	0.7519	0.7624	0.7624	0.7206	0.8198	1
		Myxococcales_bacterium_KPK14642	0.6422	0.5979	0.5926	0.5926	0.6422	0.637	0.6344	0.6422	0.5639	0.5561	0.5352	0.5326	0.6292	0.5691	0.5561	0.6187	0.6005	0.59	0.5796	0.6005	0.5718	0.5874	0.5822	0.5822	0.5744	0.5718	0.5091	0.6031	0.6187	0.6109	0.624	0.5979	0.5953	0.624	0.6266	0.7336	0.7389	0.7284	0.7284	0.7127	0.6866	0.7441	0.7937	1
		Algiphilus_aromaticivorans_WP043766976	0.5744	0.6318	0.5796	0.5535	0.6266	0.6187	0.6161	0.6422	0.5456	0.5274	0.4986	0.5013	0.6057	0.5378	0.5221	0.5926	0.5979	0.5796	0.5718	0.5848	0.577	0.5744	0.5691	0.5535	0.5404	0.5326	0.483	0.5613	0.5796	0.5926	0.59	0.577	0.577	0.6449	0.6527	0.7467	0.7571	0.7389	0.7519	0.7597	0.7441	0.7258	0.7571	0.7336	1
