# Supplementary material for: A puzzling homology: a brittle star using a putative cnidarian-type luciferase for bioluminescence
Source: Open Biol. 2017 Apr 5;7(4):160300. doi: 10.1098/rsob.160300 (PMC5413902; doi:10.1098/rsob.160300)
Supplement: Table S3: Reciprocal BLAST results of A. filiformis RLuc-like sequences in NR database (Genbank) [file rsob160300supp3.xlsx]

## Sheet: Sheet1
	Amphiura_GenomeConting223707								Cephalochordata
	Hit description	Max Score	Total Score	Query Cover	E value	Ident	Accession
1	PREDICTED: renilla-luciferin 2-monooxygenase-like [Strongylocentrotus purpuratus]	101	101	0.16	3e-22	0.7	XP_011677953.1
2	PREDICTED: renilla-luciferin 2-monooxygenase-like [Strongylocentrotus purpuratus]	98.6	155	0.28	5e-21	0.7	XP_011666519.1		Urochordata
3	PREDICTED: renilla-luciferin 2-monooxygenase [Strongylocentrotus purpuratus]	100	155	0.28	3e-20	0.68	XP_788943.2
4	PREDICTED: renilla-luciferin 2-monooxygenase [Strongylocentrotus purpuratus]	97.8	159	0.28	3e-19	0.65	XP_792159.3		Echinodermata
5	PREDICTED: renilla-luciferin 2-monooxygenase [Strongylocentrotus purpuratus]	93.2	136	0.25	2e-18	0.62	XP_003729885.1
6	PREDICTED: renilla-luciferin 2-monooxygenase [Strongylocentrotus purpuratus]	93.2	93.2	0.16	3e-18	0.62	XP_001199178.3		Hemichordata
7	haloalkane dehalogenase [Mycobacterium sp. 1554424.7]	94.0	137	0.25	4e-18	0.73	WP_066929894.1
8	PREDICTED: renilla-luciferin 2-monooxygenase-like [Saccoglossus kowalevskii]	94.7	157	0.27	4e-18	0.65	XP_002738321.1		Annelida
9	MULTISPECIES: haloalkane dehalogenase [Mycobacterium]	90.5	135	0.25	6e-17	0.72	WP_067879324.1
10	PREDICTED: renilla-luciferin 2-monooxygenase-like [Strongylocentrotus purpuratus]	90.1	136	0.28	6e-17	0.59	XP_798042.3		Renilla sp
11	PREDICTED: renilla-luciferin 2-monooxygenase [Strongylocentrotus purpuratus]	90.1	136	0.28	1e-16	0.59	XP_794172.2
12	haloalkane dehalogenase [Mycobacterium sp. UM_CSW]	89.7	134	0.25	1e-16	0.7	WP_068189282.1		Trichoplax
13	hypothetical protein BRAFLDRAFT_117184 [Branchiostoma floridae]	90.5	147	0.27	1e-16	0.68	XP_002611539.1
14	haloalkane dehalogenase [Mycobacterium sp. E2327]	89.7	134	0.25	1e-16	0.7	WP_068113710.1		Bacteria
15	1,3,4,6-tetrachloro-1,4-cyclohexadiene hydrolase [Litoreibacter arenae DSM 19593]	85.5	134	0.26	1e-16	0.62	EPX79355.1
16	haloalkane dehalogenase [Mycobacterium sp. E796]	89.4	132	0.26	2e-16	0.65	WP_068128976.1		Red Algae
17	PREDICTED: renilla-luciferin 2-monooxygenase-like [Strongylocentrotus purpuratus]	89.0	89.0	0.16	2e-16	0.58	XP_011679900.1
18	haloalkane dehalogenase [Mycobacterium sp. 1081908.1]	89.0	133	0.26	2e-16	0.65	WP_067006024.1
19	haloalkane dehalogenase [Shimia sp. SK013]	89.0	134	0.25	2e-16	0.65	WP_054002384.1
20	haloalkane dehalogenase [Algiphilus aromaticivorans]	88.6	132	0.27	3e-16	0.63	WP_043766976.1
	Amphiura_GenomeContig_224433
	Hit description	Max Score	Total Score	Query Cover	E value	Ident	Accession
1	PREDICTED: renilla-luciferin 2-monooxygenase [Strongylocentrotus purpuratus]	369	369	0.23	4e-113	0.54	XP_792159.3
2	PREDICTED: renilla-luciferin 2-monooxygenase [Strongylocentrotus purpuratus]	348	348	0.2	1e-105	0.54	XP_788943.2
3	PREDICTED: renilla-luciferin 2-monooxygenase [Strongylocentrotus purpuratus]	343	343	0.2	3e-104	0.53	XP_794172.2
4	PREDICTED: renilla-luciferin 2-monooxygenase [Strongylocentrotus purpuratus]	340	340	0.2	6e-103	0.53	XP_794218.2
5	PREDICTED: renilla-luciferin 2-monooxygenase-like [Saccoglossus kowalevskii]	339	339	0.19	3e-102	0.55	XP_002730984.1
6	hypothetical protein BRAFLDRAFT_117184 [Branchiostoma floridae]	334	334	0.19	2e-100	0.56	XP_002611539.1
7	PREDICTED: renilla-luciferin 2-monooxygenase-like [Saccoglossus kowalevskii]	327	327	0.2	1e-97	0.53	XP_002738321.1
8	PREDICTED: renilla-luciferin 2-monooxygenase-like [Strongylocentrotus purpuratus]	315	315	0.18	1e-94	0.54	XP_798042.3
9	PREDICTED: renilla-luciferin 2-monooxygenase-like [Ciona intestinalis]	310	310	0.2	7e-92	0.5	XP_002127127.1
10	haloalkane dehalogenase [Dehalococcoidia bacterium SM23_28_2]	304	304	0.19	2e-90	0.53	KPK46729.1
11	PREDICTED: renilla-luciferin 2-monooxygenase-like [Strongylocentrotus purpuratus]	299	299	0.16	6e-89	0.56	XP_011679900.1
12	haloalkane dehalogenase [Dehalococcoidia bacterium DG_22]	292	292	0.19	4e-86	0.51	KPJ48875.1
13	haloalkane dehalogenase [Geobacter daltonii]	283	283	0.19	6e-83	0.5	WP_012647128.1
14	PREDICTED: renilla-luciferin 2-monooxygenase [Strongylocentrotus purpuratus]	280	280	0.15	2e-82	0.56	XP_001199178.3
15	hypothetical protein CAPTEDRAFT_189664 [Capitella teleta]	282	282	0.2	5e-82	0.47	ELT94308.1
16	luciferase RLuc8 [synthetic construct]	281	281	0.2	1e-81	0.45	ABO28825.1
17	haloalkane dehalogenase [Myxococcales bacterium SG8_38]	280	280	0.19	1e-81	0.51	KPK14642.1
18	Chain A, Crystal Structures Of The Luciferase And Green Fluorescent Protein From Renilla Reniformis	280	280	0.2	1e-81	0.45	2PSF_A
19	Chain A, Crystal Structures Of The Luciferase And Green Fluorescent Protein From Renilla Reniformis	280	280	0.2	2e-81	0.45	2PSD_A
20	Chain A, Crystal Structures Of The Luciferase And Green Fluorescent Protein From Renilla Reniformis	280	280	0.2	2e-81	0.45	2PSJ_A
	Amphiura_GenomeContig_302711
	Hit description	Max Score	Total Score	Query Cover	E value	Ident	Accession
1	PREDICTED: renilla-luciferin 2-monooxygenase [Strongylocentrotus purpuratus]	207	207	0.23	2e-58	0.69	XP_792159.3
2	PREDICTED: renilla-luciferin 2-monooxygenase [Strongylocentrotus purpuratus]	196	196	0.26	1e-54	0.62	XP_794172.2
3	PREDICTED: renilla-luciferin 2-monooxygenase-like [Strongylocentrotus purpuratus]	193	193	0.23	5e-54	0.65	XP_011679900.1
4	PREDICTED: renilla-luciferin 2-monooxygenase-like [Saccoglossus kowalevskii]	191	191	0.24	5e-54	0.69	XP_006811827.1
5	PREDICTED: renilla-luciferin 2-monooxygenase [Strongylocentrotus purpuratus]	194	194	0.23	2e-53	0.66	XP_788943.2
6	PREDICTED: renilla-luciferin 2-monooxygenase-like [Saccoglossus kowalevskii]	193	193	0.24	2e-53	0.69	XP_002730984.1
7	PREDICTED: renilla-luciferin 2-monooxygenase [Strongylocentrotus purpuratus]	192	192	0.23	2e-53	0.65	XP_794218.2
8	hypothetical protein BRAFLDRAFT_117184 [Branchiostoma floridae]	181	181	0.23	7e-49	0.63	XP_002611539.1
9	PREDICTED: renilla-luciferin 2-monooxygenase-like [Saccoglossus kowalevskii]	179	179	0.25	7e-48	0.62	XP_002738321.1
10	PREDICTED: renilla-luciferin 2-monooxygenase-like [Strongylocentrotus purpuratus]	174	174	0.2	5e-47	0.68	XP_798042.3
11	PREDICTED: renilla-luciferin 2-monooxygenase [Strongylocentrotus purpuratus]	172	172	0.2	9e-47	0.67	XP_001199178.3
12	Chain A, Crystal Structures Of The Luciferase And Green Fluorescent Protein From Renilla Reniformis	166	166	0.23	2e-43	0.56	2PSH_A
13	luciferase RLuc8 [synthetic construct]	166	166	0.23	3e-43	0.56	ABO28825.1
14	Chain A, Crystal Structures Of The Luciferase And Green Fluorescent Protein From Renilla Reniformis	166	166	0.23	3e-43	0.56	2PSF_A
15	Chain A, Crystal Structures Of The Luciferase And Green Fluorescent Protein From Renilla Reniformis	166	166	0.23	3e-43	0.56	2PSJ_A
16	Chain A, Crystal Structures Of The Luciferase And Green Fluorescent Protein From Renilla Reniformis	166	166	0.23	3e-43	0.56	2PSD_A
17	PREDICTED: renilla-luciferin 2-monooxygenase-like [Ciona intestinalis]	163	163	0.24	2e-42	0.55	XP_002127127.1
18	LSSmOrange(delC10)-RLuc8.6 [synthetic construct]	168	168	0.23	4e-42	0.57	BAR40057.1
19	mCherry(delC12)-delKpnI-RLuc8.6(delN6) [synthetic construct]	168	168	0.23	4e-42	0.57	BAS32660.1
20	mCherry(delC13)-RLuc8.6(delN6) [synthetic construct]	168	168	0.23	4e-42	0.57	BAS32666.1
	Amphiura_GenomeContig_313061
	Hit description	Max Score	Total Score	Query Cover	E value	Ident	Accession
1	PREDICTED: renilla-luciferin 2-monooxygenase [Strongylocentrotus purpuratus]	361	361	0.3	1e-112	0.52	XP_792159.3
2	PREDICTED: renilla-luciferin 2-monooxygenase-like [Saccoglossus kowalevskii]	337	337	0.28	1e-103	0.5	XP_002738321.1
3	hypothetical protein BRAFLDRAFT_117184 [Branchiostoma floridae]	330	330	0.27	4e-101	0.51	XP_002611539.1
4	PREDICTED: renilla-luciferin 2-monooxygenase-like [Saccoglossus kowalevskii]	329	329	0.27	2e-100	0.52	XP_002730984.1
5	PREDICTED: renilla-luciferin 2-monooxygenase [Strongylocentrotus purpuratus]	326	326	0.28	2e-99	0.49	XP_788943.2
6	PREDICTED: renilla-luciferin 2-monooxygenase [Strongylocentrotus purpuratus]	323	323	0.28	5e-99	0.5	XP_794172.2
7	PREDICTED: renilla-luciferin 2-monooxygenase [Strongylocentrotus purpuratus]	315	315	0.28	5e-96	0.48	XP_794218.2
8	luciferase RLuc8 [synthetic construct]	301	301	0.28	1e-90	0.47	ABO28825.1
9	Chain A, Crystal Structures Of The Luciferase And Green Fluorescent Protein From Renilla Reniformis	301	301	0.28	2e-90	0.47	2PSJ_A
10	Chain A, Crystal Structures Of The Luciferase And Green Fluorescent Protein From Renilla Reniformis	301	301	0.28	2e-90	0.47	2PSF_A
11	Chain A, Crystal Structures Of The Luciferase And Green Fluorescent Protein From Renilla Reniformis	301	301	0.28	2e-90	0.47	2PSD_A
12	Chain A, Crystal Structures Of The Luciferase And Green Fluorescent Protein From Renilla Reniformis	300	300	0.28	5e-90	0.47	2PSH_A
13	PREDICTED: renilla-luciferin 2-monooxygenase-like [Strongylocentrotus purpuratus]	294	294	0.26	3e-88	0.49	XP_798042.3
14	renilla luciferase [Cloning vector pBS 35S Rluc-attR]	294	294	0.28	6e-88	0.46	AAX97732.1
15	TagRFP-RLuc8-S257G [synthetic construct]	301	301	0.31	8e-88	0.43	BAR40079.1
16	renilla luciferase [Expression vector pBS-35S-Rluc]	294	294	0.28	8e-88	0.46	AAO48589.1
17	Renilla-luciferin 2-monooxygenase (EC 1.13.12.5) - sea pansy (Renilla reniformis) (fragment)	293	293	0.28	1e-87	0.46	A39374
18	mKate2-RLuc8-S257G [synthetic construct]	301	301	0.28	1e-87	0.47	BAR40067.1
19	renilla luciferase [Expression vector pBS-35S-Ala-Rluc]	293	293	0.28	1e-87	0.46	AAO48593.1
20	LmO(dC10-sC5)-RL8m1 [synthetic construct]	301	301	0.28	2e-87	0.47	BAS32651.1
	Amphiura_GenomeContig_603667
	Hit description	Max Score	Total Score	Query Cover	E value	Ident	Accession
1	PREDICTED: renilla-luciferin 2-monooxygenase-like [Saccoglossus kowalevskii]	113	113	0.94	2e-28	0.6	XP_002738321.1
2	PREDICTED: renilla-luciferin 2-monooxygenase [Strongylocentrotus purpuratus]	111	111	0.94	9e-28	0.64	XP_792159.3
3	hypothetical protein BRAFLDRAFT_63824 [Branchiostoma floridae]	100	100	0.94	2e-24	0.58	XP_002611538.1
4	PREDICTED: renilla-luciferin 2-monooxygenase-like [Ciona intestinalis]	99.8	99.8	0.99	2e-23	0.52	XP_002127127.1
5	PREDICTED: renilla-luciferin 2-monooxygenase-like [Saccoglossus kowalevskii]	95.1	95.1	0.94	1e-21	0.51	XP_002730984.1
6	hypothetical protein BRAFLDRAFT_117184 [Branchiostoma floridae]	94.4	94.4	0.94	2e-21	0.51	XP_002611539.1
7	hypothetical protein CAPTEDRAFT_189664 [Capitella teleta]	89.7	89.7	0.99	1e-19	0.48	ELT94308.1
8	hypothetical protein TRIADDRAFT_60698 [Trichoplax adhaerens]	89.4	89.4	0.94	1e-19	0.53	XP_002116677.1
9	hypothetical protein M527_10030 [Sphingobium chinhatense IP26]	82.0	82.0	0.94	3e-18	0.5	EPR08327.1
10	PREDICTED: renilla-luciferin 2-monooxygenase-like [Strongylocentrotus purpuratus]	82.4	82.4	0.94	5e-18	0.51	XP_011666519.1
11	TurboFP635-RLuc8-S257G [synthetic construct]	86.3	86.3	0.94	7e-18	0.48	BAR40083.1
12	LmO(dC10-sC5)-RL8m1 [synthetic construct]	86.3	86.3	0.94	7e-18	0.48	BAS32651.1
13	mKate2-RLuc8-S257G [synthetic construct]	86.3	86.3	0.94	7e-18	0.48	BAR40067.1
14	LmO(dC10-sC3)-RL8m1 [synthetic construct]	86.3	86.3	0.94	7e-18	0.48	BAS32650.1
15	mCherry(delC10-substC5aa)-RLuc8-S257G [synthetic construct]	85.9	85.9	0.94	7e-18	0.48	BAS32655.1
16	Che(delC10-substC3aa)-RLuc8-S257G [synthetic construct]	85.9	85.9	0.94	7e-18	0.48	BAS32654.1
17	LSSmOrange(delC10)-RLuc8-S257G [synthetic construct]	85.9	85.9	0.94	7e-18	0.48	BAR40056.1
18	mRuby2(delC12)-mClover(delC10)-RLuc8-S257G [synthetic construct]	86.3	86.3	0.94	8e-18	0.48	BAS32675.1
19	LSSmOrange(FL)-RLuc8-S257G [synthetic construct]	85.9	85.9	0.94	8e-18	0.48	BAR40058.1
20	TagRFP-RLuc8-S257G [synthetic construct]	85.9	85.9	0.94	8e-18	0.48	BAR40079.1
	Amphiura_GenomeContig_608166
	Hit description	Max Score	Total Score	Query Cover	E value	Ident	Accession
1	PREDICTED: renilla-luciferin 2-monooxygenase [Strongylocentrotus purpuratus]	106	106	0.98	9e-26	0.6	XP_792159.3
2	PREDICTED: renilla-luciferin 2-monooxygenase [Strongylocentrotus purpuratus]	99.4	99.4	0.95	4e-23	0.56	XP_788943.2
3	hypothetical protein BRAFLDRAFT_117184 [Branchiostoma floridae]	97.1	97.1	0.98	2e-22	0.55	XP_002611539.1
4	PREDICTED: renilla-luciferin 2-monooxygenase-like [Strongylocentrotus purpuratus]	90.1	90.1	0.92	3e-21	0.55	XP_011677953.1
5	haloalkane dehalogenase [Roseobacter sp. MED193]	90.1	90.1	0.98	5e-20	0.55	WP_009810405.1
6	PREDICTED: renilla-luciferin 2-monooxygenase-like [Saccoglossus kowalevskii]	90.9	90.9	0.98	6e-20	0.53	XP_002738321.1
7	haloalkane dehalogenase [Mycobacterium intermedium]	89.4	89.4	0.98	1e-19	0.53	WP_069418661.1
8	Chain A, Haloalkane Dehalogenase With 1-hexanol	87.8	87.8	0.98	4e-19	0.52	4C6H_A
9	Chain A, Haloalkane Dehalogenase	87.8	87.8	0.98	4e-19	0.52	4BRZ_A
10	haloalkane dehalogenase [Rhodobacteraceae bacterium UDC319]	87.8	87.8	0.98	4e-19	0.52	AGS48406.1
11	haloalkane dehalogenase [marine actinobacterium MedAcidi-G1]	87.4	87.4	0.98	6e-19	0.49	KIE50935.1
12	PREDICTED: renilla-luciferin 2-monooxygenase-like [Saccoglossus kowalevskii]	88.2	88.2	0.98	6e-19	0.52	XP_002730984.1
13	haloalkane dehalogenase [Roseobacter sp. SK209-2-6]	87.0	87.0	0.98	7e-19	0.52	EBA17164.1
14	haloalkane dehalogenase [Roseobacter sp. SK209-2-6]	87.4	87.4	0.98	7e-19	0.52	WP_037254392.1
15	haloalkane dehalogenase [Phaeobacter sp. 11ANDIMAR09]	87.4	87.4	0.96	7e-19	0.55	WP_054461824.1
16	haloalkane dehalogenase [Sulfitobacter pontiacus]	86.7	86.7	0.98	1e-18	0.52	WP_064216788.1
17	haloalkane dehalogenase [Sulfitobacter pontiacus]	86.7	86.7	0.98	1e-18	0.52	WP_037967458.1
18	haloalkane dehalogenase [Sulfitobacter sp. CB2047]	86.3	86.3	0.98	1e-18	0.52	WP_037943419.1
19	haloalkane dehalogenase [Thalassobius mediterraneus]	85.9	85.9	0.98	2e-18	0.51	WP_058317896.1
20	Haloalkane dehalogenase 3 [Thalassobius gelatinovorus]	84.7	84.7	0.98	3e-18	0.51	CUH67764.1
	Amphiura_GenomeContig_853765
	Hit description	Max Score	Total Score	Query Cover	E value	Ident	Accession
1	PREDICTED: renilla-luciferin 2-monooxygenase [Strongylocentrotus purpuratus]	303	303	0.9	1e-98	0.48	XP_792159.3
2	PREDICTED: renilla-luciferin 2-monooxygenase-like [Saccoglossus kowalevskii]	300	300	0.89	3e-97	0.47	XP_002730984.1
3	PREDICTED: renilla-luciferin 2-monooxygenase-like [Saccoglossus kowalevskii]	296	296	0.91	5e-96	0.46	XP_002738321.1
4	hypothetical protein BRAFLDRAFT_117184 [Branchiostoma floridae]	295	295	0.89	2e-95	0.47	XP_002611539.1
5	PREDICTED: renilla-luciferin 2-monooxygenase [Strongylocentrotus purpuratus]	278	278	0.9	1e-88	0.44	XP_788943.2
6	PREDICTED: renilla-luciferin 2-monooxygenase [Strongylocentrotus purpuratus]	275	275	0.91	8e-88	0.44	XP_794172.2
7	PREDICTED: renilla-luciferin 2-monooxygenase [Strongylocentrotus purpuratus]	272	272	0.91	6e-87	0.44	XP_794218.2
8	PREDICTED: renilla-luciferin 2-monooxygenase-like [Strongylocentrotus purpuratus]	270	270	0.85	1e-86	0.46	XP_798042.3
9	luciferase RLuc8 [synthetic construct]	265	265	0.9	4e-84	0.44	ABO28825.1
10	Chain A, Crystal Structures Of The Luciferase And Green Fluorescent Protein From Renilla Reniformis	265	265	0.9	5e-84	0.44	2PSD_A
11	Chain A, Crystal Structures Of The Luciferase And Green Fluorescent Protein From Renilla Reniformis	265	265	0.9	5e-84	0.44	2PSJ_A
12	Chain A, Crystal Structures Of The Luciferase And Green Fluorescent Protein From Renilla Reniformis	265	265	0.9	6e-84	0.44	2PSF_A
13	Chain A, Crystal Structures Of The Luciferase And Green Fluorescent Protein From Renilla Reniformis	264	264	0.9	1e-83	0.44	2PSH_A
14	haloalkane dehalogenase [Dehalococcoidia bacterium DG_22]	259	259	0.85	6e-82	0.45	KPJ48875.1
15	haloalkane dehalogenase [Dehalococcoidia bacterium SM23_28_2]	259	259	0.85	7e-82	0.45	KPK46729.1
16	mCherry(delC13)-RLuc8.6-545 [synthetic construct]	266	266	0.9	1e-81	0.45	BAR40066.1
17	LmO(dC10-sC5)-RL8m1 [synthetic construct]	266	266	0.9	1e-81	0.44	BAS32651.1
18	TurboFP635-RLuc8.6-545 [synthetic construct]	266	266	0.9	1e-81	0.45	BAR40084.1
19	mKusabiraOrange2-RLuc8.6-545 [synthetic construct]	266	266	0.9	1e-81	0.45	BAR40071.1
20	Che(delC10-substC3aa)-RLuc8-S257G [synthetic construct]	266	266	0.9	1e-81	0.44	BAS32654.1
	Amphiura_GenomeContig_1172298
	Hit description	Max Score	Total Score	Query Cover	E value	Ident	Accession
1	PREDICTED: renilla-luciferin 2-monooxygenase [Strongylocentrotus purpuratus]	310	310	0.85	2e-102	0.62	XP_792159.3
2	PREDICTED: renilla-luciferin 2-monooxygenase-like [Saccoglossus kowalevskii]	295	295	0.88	3e-96	0.58	XP_002738321.1
3	hypothetical protein BRAFLDRAFT_117184 [Branchiostoma floridae]	288	288	0.85	1e-93	0.59	XP_002611539.1
4	PREDICTED: renilla-luciferin 2-monooxygenase [Strongylocentrotus purpuratus]	283	283	0.85	6e-92	0.58	XP_788943.2
5	PREDICTED: renilla-luciferin 2-monooxygenase-like [Saccoglossus kowalevskii]	283	283	0.85	1e-91	0.56	XP_002730984.1
6	PREDICTED: renilla-luciferin 2-monooxygenase-like [Strongylocentrotus purpuratus]	277	277	0.85	2e-90	0.55	XP_798042.3
7	PREDICTED: renilla-luciferin 2-monooxygenase [Strongylocentrotus purpuratus]	271	271	0.85	1e-87	0.55	XP_794172.2
8	PREDICTED: renilla-luciferin 2-monooxygenase [Strongylocentrotus purpuratus]	270	270	0.85	4e-87	0.54	XP_794218.2
9	PREDICTED: renilla-luciferin 2-monooxygenase-like [Ciona intestinalis]	262	262	0.87	9e-84	0.53	XP_002127127.1
10	haloalkane dehalogenase [Dehalococcoidia bacterium DG_22]	258	258	0.84	2e-82	0.55	KPJ48875.1
11	PREDICTED: renilla-luciferin 2-monooxygenase [Strongylocentrotus purpuratus]	255	255	0.83	3e-82	0.53	XP_003729885.1
12	haloalkane dehalogenase [Dehalococcoidia bacterium SM23_28_2]	257	257	0.84	4e-82	0.56	KPK46729.1
13	hypothetical protein TRIADDRAFT_60698 [Trichoplax adhaerens]	248	248	0.85	3e-78	0.52	XP_002116677.1
14	hypothetical protein CAPTEDRAFT_189664 [Capitella teleta]	246	246	0.88	1e-77	0.49	ELT94308.1
15	Chain A, Crystal Structures Of The Luciferase And Green Fluorescent Protein From Renilla Reniformis	244	244	0.87	6e-77	0.48	2PSJ_A
16	Chain A, Crystal Structures Of The Luciferase And Green Fluorescent Protein From Renilla Reniformis	244	244	0.87	8e-77	0.48	2PSD_A
17	Chain A, Crystal Structures Of The Luciferase And Green Fluorescent Protein From Renilla Reniformis	244	244	0.87	8e-77	0.48	2PSF_A
18	luciferase RLuc8 [synthetic construct]	244	244	0.87	9e-77	0.48	ABO28825.1
19	haloalkane dehalogenase [Myxococcales bacterium SG8_38_1]	242	242	0.86	2e-76	0.52	KPK52982.1
20	haloalkane dehalogenase [Sulfitobacter sp. CB2047]	242	242	0.84	3e-76	0.52	WP_037943419.1
	Amphiura_GenomeContig_1210638
	Hit description	Max Score	Total Score	Query Cover	E value	Ident	Accession
1	PREDICTED: renilla-luciferin 2-monooxygenase [Strongylocentrotus purpuratus]	114	114	1	8e-29	0.61	XP_792159.3
2	haloalkane dehalogenase [Phaeobacter sp. 11ANDIMAR09]	113	113	0.98	9e-29	0.61	WP_054461824.1
3	haloalkane dehalogenase [Mycobacterium sp. 1554424.7]	112	112	1	1e-28	0.6	WP_066929894.1
4	haloalkane dehalogenase [Roseobacter sp. SK209-2-6]	112	112	1	1e-28	0.61	EBA17164.1
5	haloalkane dehalogenase [Roseobacter sp. SK209-2-6]	112	112	1	2e-28	0.61	WP_037254392.1
6	putative haloalkane dehalogenase [uncultured microorganism]	109	109	1	3e-28	0.56	AEV53399.1
7	putative haloalkane dehalogenase [uncultured microorganism]	109	109	1	3e-28	0.56	AEV53384.1
8	haloalkane dehalogenase [Roseobacter sp. MED193]	111	111	1	4e-28	0.6	WP_009810405.1
9	MULTISPECIES: haloalkane dehalogenase [Mycobacterium]	111	111	1	4e-28	0.6	WP_067879324.1
10	PREDICTED: renilla-luciferin 2-monooxygenase-like [Saccoglossus kowalevskii]	111	111	1	6e-28	0.62	XP_002730984.1
11	putative haloalkane dehalogenase [uncultured microorganism]	108	108	1	8e-28	0.56	AER35000.1
12	haloalkane dehalogenase [Mycobacterium sp. 1081908.1]	110	110	1	1e-27	0.58	WP_067006024.1
13	putative haloalkane dehalogenase [uncultured microorganism]	107	107	1	1e-27	0.55	AEV53383.1
14	haloalkane dehalogenase [uncultured bacterium]	109	109	1	2e-27	0.56	AHA54048.1
15	PREDICTED: renilla-luciferin 2-monooxygenase [Strongylocentrotus purpuratus]	110	110	1	2e-27	0.59	XP_788943.2
16	haloalkane dehalogenase [uncultured bacterium]	109	109	1	2e-27	0.56	AHA54047.1
17	hypothetical protein ACD_17C00514G0003 [uncultured bacterium]	109	109	1	2e-27	0.56	EKE07794.1
18	haloalkane dehalogenase [uncultured bacterium]	108	108	1	3e-27	0.56	AHA54046.1
19	haloalkane dehalogenase [Mycobacterium sp. E2327]	108	108	1	6e-27	0.59	WP_068113710.1
20	PREDICTED: renilla-luciferin 2-monooxygenase-like [Saccoglossus kowalevskii]	109	109	1	6e-27	0.59	XP_002738321.1
	Amphiura_GenomeContig_234596
	Hit description	Max Score	Total Score	Query Cover	E value	Ident	Accession
1	PREDICTED: renilla-luciferin 2-monooxygenase [Strongylocentrotus purpuratus]	104	104	0.1	1e-20	0.51	XP_792159.3
2	PREDICTED: renilla-luciferin 2-monooxygenase-like [Strongylocentrotus purpuratus]	97.8	97.8	0.1	4e-20	0.48	XP_011662174.1
3	PREDICTED: renilla-luciferin 2-monooxygenase-like [Strongylocentrotus purpuratus]	94.4	94.4	0.1	1e-17	0.47	XP_011679900.1
4	PREDICTED: renilla-luciferin 2-monooxygenase-like [Saccoglossus kowalevskii]	91.7	91.7	0.09	2e-17	0.49	XP_006811827.1
5	PREDICTED: renilla-luciferin 2-monooxygenase [Strongylocentrotus purpuratus]	92.0	92.0	0.1	2e-16	0.46	XP_788943.2
6	PREDICTED: renilla-luciferin 2-monooxygenase [Strongylocentrotus purpuratus]	90.9	90.9	0.05	3e-16	0.62	XP_794218.2
7	PREDICTED: renilla-luciferin 2-monooxygenase [Strongylocentrotus purpuratus]	90.9	90.9	0.05	3e-16	0.64	XP_794172.2
8	PREDICTED: renilla-luciferin 2-monooxygenase-like [Saccoglossus kowalevskii]	90.9	90.9	0.09	6e-16	0.48	XP_002730984.1
9	PREDICTED: renilla-luciferin 2-monooxygenase-like [Saccoglossus kowalevskii]	84.3	84.3	0.09	1e-13	0.43	XP_002738321.1
10	Nano-lantern [synthetic construct]	83.6	83.6	0.07	6e-13	0.49	AFQ60632.1
11	mClover(delC10)-RLuc8-S257G [synthetic construct]	83.6	83.6	0.07	6e-13	0.49	BAS32667.1
12	Nano-lantern_Ca2+_CaM_E104Q-2G [synthetic construct]	84.0	84.0	0.07	6e-13	0.49	AFQ60636.1
13	Cyan-Nano-lantern [synthetic construct]	83.6	83.6	0.07	6e-13	0.49	BAR40054.1
14	Nano-lantern_Ca2+_CaM_E104Q-4GS [synthetic construct]	84.0	84.0	0.07	6e-13	0.49	AFQ60638.1
15	hOTC-Cyan-Nano-lantern(Ca2+) [synthetic construct]	84.0	84.0	0.07	7e-13	0.49	BAR40088.1
16	Nano-lantern_Ca2+_CaM-2G [synthetic construct]	84.0	84.0	0.07	7e-13	0.49	AFQ60633.1
17	Cyan-Nano-lantern(Ca2+) [synthetic construct]	84.0	84.0	0.07	7e-13	0.49	BAR40087.1
18	Nano-lantern_Ca2+_CaM_E104Q-3GS [synthetic construct]	84.0	84.0	0.07	7e-13	0.49	AFQ60637.1
19	Nano-lantern_Ca2+_CaM-4GS [synthetic construct]	84.0	84.0	0.07	7e-13	0.49	AFQ60635.1
20	Nano-lantern_Ca2+_CaM-2GS [synthetic construct]	84.0	84.0	0.07	7e-13	0.49	AFQ60634.1
	Amphiura_GenomeContig_1249796
	Hit description	Max Score	Total Score	Query Cover	E value	Ident	Accession
1	PREDICTED: renilla-luciferin 2-monooxygenase [Strongylocentrotus purpuratus]	127	127	0.99	7e-34	0.73	XP_792159.3
2	PREDICTED: renilla-luciferin 2-monooxygenase [Strongylocentrotus purpuratus]	117	117	0.98	2e-30	0.67	XP_788943.2
3	PREDICTED: renilla-luciferin 2-monooxygenase-like [Strongylocentrotus purpuratus]	106	106	0.97	2e-26	0.6	XP_011679900.1
4	PREDICTED: renilla-luciferin 2-monooxygenase-like [Strongylocentrotus purpuratus]	106	106	0.97	2e-26	0.6	XP_798042.3
5	PREDICTED: renilla-luciferin 2-monooxygenase [Strongylocentrotus purpuratus]	104	104	0.97	3e-26	0.58	XP_003729885.1
6	PREDICTED: renilla-luciferin 2-monooxygenase [Strongylocentrotus purpuratus]	104	104	0.97	4e-26	0.58	XP_001199178.3
7	PREDICTED: renilla-luciferin 2-monooxygenase-like [Saccoglossus kowalevskii]	103	103	0.98	4e-26	0.62	XP_006811827.1
8	PREDICTED: renilla-luciferin 2-monooxygenase [Strongylocentrotus purpuratus]	103	103	0.97	7e-25	0.58	XP_794218.2
9	PREDICTED: renilla-luciferin 2-monooxygenase [Strongylocentrotus purpuratus]	102	102	0.97	2e-24	0.58	XP_794172.2
10	PREDICTED: renilla-luciferin 2-monooxygenase-like [Ciona intestinalis]	100	100	0.95	1e-23	0.59	XP_002127127.1
11	PREDICTED: renilla-luciferin 2-monooxygenase-like [Saccoglossus kowalevskii]	99.4	99.4	0.97	2e-23	0.6	XP_002730984.1
12	BRET-based auto-luminescent calcium indicator [synthetic construct]	99.0	99.0	0.98	1e-22	0.53	ADF42668.1
13	Nano-lantern_ATP0 [synthetic construct]	98.6	98.6	0.98	2e-22	0.53	AFQ60644.1
14	Nano-lantern_ATP1 [synthetic construct]	98.6	98.6	0.98	2e-22	0.53	AFQ60642.1
15	Nano-lantern_Ca2+_CaM_E104Q-4GS [synthetic construct]	98.6	98.6	0.98	2e-22	0.53	AFQ60638.1
16	Nano-lantern_Ca2+_CaM-4GS [synthetic construct]	98.6	98.6	0.98	2e-22	0.53	AFQ60635.1
17	hOTC-Cyan-Nano-lantern(Ca2+) [synthetic construct]	98.6	98.6	0.98	2e-22	0.53	BAR40088.1
18	Nano-lantern_cAMP-1.6 [synthetic construct]	98.6	98.6	0.98	2e-22	0.53	AFQ60640.1
19	Nano-lantern_Ca2+_CaM_E104Q-3GS [synthetic construct]	98.6	98.6	0.98	2e-22	0.53	AFQ60637.1
20	Nano-lantern_Ca2+_CaM_E104Q-2G [synthetic construct]	98.6	98.6	0.98	2e-22	0.53	AFQ60636.1
	Amphiura_GenomeContig_1249797
	Hit description	Max Score	Total Score	Query Cover	E value	Ident	Accession
1	PREDICTED: renilla-luciferin 2-monooxygenase [Strongylocentrotus purpuratus]	127	127	0.99	5e-34	0.73	XP_792159.3
2	PREDICTED: renilla-luciferin 2-monooxygenase [Strongylocentrotus purpuratus]	118	118	0.98	2e-30	0.67	XP_788943.2
3	PREDICTED: renilla-luciferin 2-monooxygenase-like [Strongylocentrotus purpuratus]	106	106	0.97	1e-26	0.6	XP_011679900.1
4	PREDICTED: renilla-luciferin 2-monooxygenase-like [Strongylocentrotus purpuratus]	106	106	0.97	2e-26	0.6	XP_798042.3
5	PREDICTED: renilla-luciferin 2-monooxygenase [Strongylocentrotus purpuratus]	105	105	0.97	2e-26	0.58	XP_003729885.1
6	PREDICTED: renilla-luciferin 2-monooxygenase [Strongylocentrotus purpuratus]	104	104	0.97	3e-26	0.58	XP_001199178.3
7	PREDICTED: renilla-luciferin 2-monooxygenase-like [Saccoglossus kowalevskii]	103	103	0.98	4e-26	0.62	XP_006811827.1
8	PREDICTED: renilla-luciferin 2-monooxygenase [Strongylocentrotus purpuratus]	103	103	0.97	7e-25	0.58	XP_794218.2
9	PREDICTED: renilla-luciferin 2-monooxygenase [Strongylocentrotus purpuratus]	102	102	0.97	1e-24	0.58	XP_794172.2
10	PREDICTED: renilla-luciferin 2-monooxygenase-like [Ciona intestinalis]	100	100	0.95	9e-24	0.59	XP_002127127.1
11	PREDICTED: renilla-luciferin 2-monooxygenase-like [Saccoglossus kowalevskii]	99.8	99.8	0.97	2e-23	0.6	XP_002730984.1
12	BRET-based auto-luminescent calcium indicator [synthetic construct]	100	100	0.98	6e-23	0.53	ADF42668.1
13	Nano-lantern_ATP1 [synthetic construct]	100	100	0.98	7e-23	0.53	AFQ60642.1
14	hOTC-Cyan-Nano-lantern(Ca2+) [synthetic construct]	100	100	0.98	7e-23	0.53	BAR40088.1
15	Nano-lantern_ATP0 [synthetic construct]	99.8	99.8	0.98	8e-23	0.53	AFQ60644.1
16	Nano-lantern_Ca2+_CaM_E104Q-4GS [synthetic construct]	99.8	99.8	0.98	8e-23	0.53	AFQ60638.1
17	Nano-lantern_Ca2+_CaM-4GS [synthetic construct]	99.8	99.8	0.98	8e-23	0.53	AFQ60635.1
18	Nano-lantern_Ca2+_CaM_E104Q-2G [synthetic construct]	99.8	99.8	0.98	8e-23	0.53	AFQ60636.1
19	Nano-lantern_Ca2+_CaM-2G [synthetic construct]	99.8	99.8	0.98	8e-23	0.53	AFQ60633.1
20	Nano-lantern_Ca2+_CaM_E104Q-3GS [synthetic construct]	99.8	99.8	0.98	8e-23	0.53	AFQ60637.1
	Amphiura_GenomeContig_1392757
	Hit description	Max Score	Total Score	Query Cover	E value	Ident	Accession
1	PREDICTED: renilla-luciferin 2-monooxygenase-like [Saccoglossus kowalevskii]	154	154	0.98	3e-44	0.65	XP_002738321.1
2	hypothetical protein BRAFLDRAFT_117184 [Branchiostoma floridae]	151	151	0.98	6e-43	0.69	XP_002611539.1
3	PREDICTED: renilla-luciferin 2-monooxygenase [Strongylocentrotus purpuratus]	149	149	0.99	9e-42	0.65	XP_792159.3
4	PREDICTED: renilla-luciferin 2-monooxygenase-like [Saccoglossus kowalevskii]	136	136	0.98	5e-37	0.57	XP_002730984.1
5	PREDICTED: renilla-luciferin 2-monooxygenase-like [Strongylocentrotus purpuratus]	129	129	0.98	1e-36	0.6	XP_011677953.1
6	haloalkane dehalogenase [Sulfitobacter pontiacus]	132	132	0.98	4e-36	0.64	WP_037967458.1
7	haloalkane dehalogenase [Sulfitobacter sp. CB2047]	132	132	0.98	5e-36	0.64	WP_037943419.1
8	haloalkane dehalogenase [Sulfitobacter pontiacus]	132	132	0.98	5e-36	0.64	WP_064216788.1
9	hypothetical protein BRAFLDRAFT_63824 [Branchiostoma floridae]	130	130	0.99	5e-36	0.63	XP_002611538.1
10	PREDICTED: renilla-luciferin 2-monooxygenase-like [Strongylocentrotus purpuratus]	128	128	0.98	8e-36	0.6	XP_011666519.1
11	haloalkane dehalogenase [Roseobacter sp. SK209-2-6]	130	130	0.99	2e-35	0.63	EBA17164.1
12	haloalkane dehalogenase [Roseobacter sp. SK209-2-6]	130	130	0.99	2e-35	0.63	WP_037254392.1
13	haloalkane dehalogenase [Roseobacter sp. MED193]	130	130	0.99	3e-35	0.61	WP_009810405.1
14	haloalkane dehalogenase [Mycobacterium intermedium]	130	130	0.98	3e-35	0.57	WP_069418661.1
15	haloalkane dehalogenase [Sulfitobacter sp. EE-36]	129	129	0.98	6e-35	0.63	WP_005851751.1
16	PREDICTED: renilla-luciferin 2-monooxygenase [Strongylocentrotus purpuratus]	130	130	0.98	1e-34	0.6	XP_788943.2
17	haloalkane dehalogenase [Phaeobacter sp. CECT 5382]	128	128	0.98	2e-34	0.59	WP_058332862.1
18	haloalkane dehalogenase [Rhodobacteraceae bacterium UDC319]	128	128	0.98	2e-34	0.61	AGS48406.1
19	haloalkane dehalogenase [Phaeobacter sp. 11ANDIMAR09]	128	128	0.99	2e-34	0.6	WP_054461824.1
20	Chain A, Haloalkane Dehalogenase With 1-hexanol	128	128	0.98	2e-34	0.61	4C6H_A
	DNA	32240			1020764	493bp
	Hit description	Max Score	Total Score	Query Cover	E value	Ident	Accession
1	PREDICTED: renilla-luciferin 2-monooxygenase-like [Saccoglossus kowalevskii]	86.7	86.7	0.36	3e-17	0.65	XP_002738321.1
2	hypothetical protein CAPTEDRAFT_189664 [Capitella teleta]	79.3	79.3	0.37	1e-14	0.56	ELT94308.1
3	PREDICTED: renilla-luciferin 2-monooxygenase-like [Ciona intestinalis]	74.3	74.3	0.37	7e-13	0.52	XP_002127127.1
4	hypothetical protein BRAFLDRAFT_117184 [Branchiostoma floridae]	72.0	72.0	0.34	6e-12	0.55	XP_002611539.1
5	PREDICTED: renilla-luciferin 2-monooxygenase [Strongylocentrotus purpuratus]	70.1	70.1	0.36	3e-11	0.55	XP_792159.3
6	haloalkane dehalogenase [Sphingomonas-like bacterium B12]	68.6	68.6	0.32	3e-11	0.58	WP_022688492.1
7	Haloalkane dehalogenase [Chondrus crispus]	68.9	68.9	0.33	7e-11	0.53	XP_005716898.1
8	Haloalkane dehalogenase [Chondrus crispus]	68.6	68.6	0.33	9e-11	0.53	XP_005715933.1
9	haloalkane dehalogenase [Bradyrhizobium sp. WSM3983]	67.8	67.8	0.35	2e-10	0.51	WP_051383450.1
10	PREDICTED: renilla-luciferin 2-monooxygenase-like [Strongylocentrotus purpuratus]	63.5	63.5	0.36	9e-10	0.47	XP_011666519.1
11	expressed hypothetical protein [Trichoplax adhaerens]	65.5	65.5	0.34	1e-09	0.52	XP_002116678.1
12	haloalkane dehalogenase [marine gamma proteobacterium HTCC2148]	65.5	65.5	0.34	1e-09	0.56	WP_007229113.1
13	haloalkane dehalogenase [Ktedonobacter racemifer]	65.5	65.5	0.32	1e-09	0.56	WP_007909812.1
14	haloalkane dehalogenase [Sphingomonas sp. ERG5]	65.5	65.5	0.37	1e-09	0.52	WP_052215432.1
15	hypothetical protein BRAFLDRAFT_63824 [Branchiostoma floridae]	63.9	63.9	0.33	1e-09	0.53	XP_002611538.1
16	hypothetical protein TRIADDRAFT_60698 [Trichoplax adhaerens]	65.1	65.1	0.32	1e-09	0.54	XP_002116677.1
17	haloalkane dehalogenase [Paraburkholderia oxyphila]	65.1	65.1	0.32	2e-09	0.56	WP_028219273.1
18	haloalkane dehalogenase [marine gamma proteobacterium HTCC2143]	65.1	65.1	0.34	2e-09	0.51	WP_007225912.1
19	PREDICTED: renilla-luciferin 2-monooxygenase-like [Saccoglossus kowalevskii]	64.3	64.3	0.34	3e-09	0.49	XP_002730984.1
20	Haloalkane dehalogenase [Colwellia psychrerythraea]	64.3	64.3	0.34	3e-09	0.54	KGJ87210.1
	Amphiura_GenomeContig_1172298	32241			1172298	807bp
	Hit description	Max Score	Total Score	Query Cover	E value	Ident	Accession
1	PREDICTED: renilla-luciferin 2-monooxygenase [Strongylocentrotus purpuratus]	310	310	0.85	2e-102	0.62	XP_792159.3
2	PREDICTED: renilla-luciferin 2-monooxygenase-like [Saccoglossus kowalevskii]	295	295	0.88	3e-96	0.58	XP_002738321.1
3	hypothetical protein BRAFLDRAFT_117184 [Branchiostoma floridae]	288	288	0.85	1e-93	0.59	XP_002611539.1
4	PREDICTED: renilla-luciferin 2-monooxygenase [Strongylocentrotus purpuratus]	283	283	0.85	6e-92	0.58	XP_788943.2
5	PREDICTED: renilla-luciferin 2-monooxygenase-like [Saccoglossus kowalevskii]	283	283	0.85	1e-91	0.56	XP_002730984.1
6	PREDICTED: renilla-luciferin 2-monooxygenase-like [Strongylocentrotus purpuratus]	277	277	0.85	2e-90	0.55	XP_798042.3
7	PREDICTED: renilla-luciferin 2-monooxygenase [Strongylocentrotus purpuratus]	271	271	0.85	1e-87	0.55	XP_794172.2
8	PREDICTED: renilla-luciferin 2-monooxygenase [Strongylocentrotus purpuratus]	270	270	0.85	4e-87	0.54	XP_794218.2
9	PREDICTED: renilla-luciferin 2-monooxygenase-like [Ciona intestinalis]	262	262	0.87	9e-84	0.53	XP_002127127.1
10	haloalkane dehalogenase [Dehalococcoidia bacterium DG_22]	258	258	0.84	2e-82	0.55	KPJ48875.1
11	PREDICTED: renilla-luciferin 2-monooxygenase [Strongylocentrotus purpuratus]	255	255	0.83	3e-82	0.53	XP_003729885.1
12	haloalkane dehalogenase [Dehalococcoidia bacterium SM23_28_2]	257	257	0.84	4e-82	0.56	KPK46729.1
13	hypothetical protein TRIADDRAFT_60698 [Trichoplax adhaerens]	248	248	0.85	3e-78	0.52	XP_002116677.1
14	hypothetical protein CAPTEDRAFT_189664 [Capitella teleta]	246	246	0.88	1e-77	0.49	ELT94308.1
15	Chain A, Crystal Structures Of The Luciferase And Green Fluorescent Protein From Renilla Reniformis	244	244	0.87	6e-77	0.48	2PSJ_A
16	Chain A, Crystal Structures Of The Luciferase And Green Fluorescent Protein From Renilla Reniformis	244	244	0.87	8e-77	0.48	2PSD_A
17	Chain A, Crystal Structures Of The Luciferase And Green Fluorescent Protein From Renilla Reniformis	244	244	0.87	8e-77	0.48	2PSF_A
18	luciferase RLuc8 [synthetic construct]	244	244	0.87	9e-77	0.48	ABO28825.1
19	haloalkane dehalogenase [Myxococcales bacterium SG8_38_1]	242	242	0.86	2e-76	0.52	KPK52982.1
20	haloalkane dehalogenase [Sulfitobacter sp. CB2047]	242	242	0.84	3e-76	0.52	WP_037943419.1
	Amphiura_GenomeContig_1210638	32242	1210638	255bp
	Hit description	Max Score	Total Score	Query Cover	E value	Ident	Accession
1	PREDICTED: renilla-luciferin 2-monooxygenase [Strongylocentrotus purpuratus]	114	114	1	8e-29	0.61	XP_792159.3
2	haloalkane dehalogenase [Phaeobacter sp. 11ANDIMAR09]	113	113	0.98	9e-29	0.61	WP_054461824.1
3	haloalkane dehalogenase [Mycobacterium sp. 1554424.7]	112	112	1	1e-28	0.6	WP_066929894.1
4	haloalkane dehalogenase [Roseobacter sp. SK209-2-6]	112	112	1	1e-28	0.61	EBA17164.1
5	haloalkane dehalogenase [Roseobacter sp. SK209-2-6]	112	112	1	2e-28	0.61	WP_037254392.1
6	putative haloalkane dehalogenase [uncultured microorganism]	109	109	1	3e-28	0.56	AEV53399.1
7	putative haloalkane dehalogenase [uncultured microorganism]	109	109	1	3e-28	0.56	AEV53384.1
8	haloalkane dehalogenase [Roseobacter sp. MED193]	111	111	1	4e-28	0.6	WP_009810405.1
9	MULTISPECIES: haloalkane dehalogenase [Mycobacterium]	111	111	1	4e-28	0.6	WP_067879324.1
10	PREDICTED: renilla-luciferin 2-monooxygenase-like [Saccoglossus kowalevskii]	111	111	1	6e-28	0.62	XP_002730984.1
11	putative haloalkane dehalogenase [uncultured microorganism]	108	108	1	8e-28	0.56	AER35000.1
12	haloalkane dehalogenase [Mycobacterium sp. 1081908.1]	110	110	1	1e-27	0.58	WP_067006024.1
13	putative haloalkane dehalogenase [uncultured microorganism]	107	107	1	1e-27	0.55	AEV53383.1
14	haloalkane dehalogenase [uncultured bacterium]	109	109	1	2e-27	0.56	AHA54048.1
15	PREDICTED: renilla-luciferin 2-monooxygenase [Strongylocentrotus purpuratus]	110	110	1	2e-27	0.59	XP_788943.2
16	haloalkane dehalogenase [uncultured bacterium]	109	109	1	2e-27	0.56	AHA54047.1
17	hypothetical protein ACD_17C00514G0003 [uncultured bacterium]	109	109	1	2e-27	0.56	EKE07794.1
18	haloalkane dehalogenase [uncultured bacterium]	108	108	1	3e-27	0.56	AHA54046.1
19	haloalkane dehalogenase [Mycobacterium sp. E2327]	108	108	1	6e-27	0.59	WP_068113710.1
20	PREDICTED: renilla-luciferin 2-monooxygenase-like [Saccoglossus kowalevskii]	109	109	1	6e-27	0.59	XP_002738321.1
