# Supplementary material for: A puzzling homology: a brittle star using a putative cnidarian-type luciferase for bioluminescence
Source: Open Biol. 2017 Apr 5;7(4):160300. doi: 10.1098/rsob.160300 (PMC5413902; doi:10.1098/rsob.160300)
Supplement: File S1: A. filiformis RLuc-like sequences (cDNA/DNA) (fasta format) [file rsob160300supp4.txt]

>Amphiura_GenomeConting223707
ATTCTTCAGTTCGGGTTTGCGGAAAGCTGCCAAATTTTGGCCTAATCAGCAGGTGGCTAAAGTAAAAGGGTTGCACTTCT
TGCAAGAAGATTCCCCAGCTGAAATCGGAAGAGCTGTTCGTGATTTCTTGAGGAAAGTCTATGCTGGTGACTTAAAATCC
TAAAGCAAATACCGGTGATTGGAATTAGAATTAAATTGCTTCATTATAAGCTATTATAAGCTGCTTCCTGCGCGATTTGT
TGCTAAGAAGAACAATTCAGAACAATTTGTGTCAACCGTATGTACATAATATGTGATTTCTTGAAACGCTTGAGCTTCCT
CTGTAGAAGTCTATAATGAACAATGTGCAATAATATTATAGCGTGCTAACATTGATTAAAGGAACTTAAGGATATTCATT
TCATATATTGTAAATACCGTTTGATAATGAAATATCATCGCCACGTGATCAAGACGGAAAGAAACGGTGACTTCAATTCA
ACAATTATATTTTGTACTTGATTAGCAAAGACTATAACTGATGAATGCACTATCGACTATGCACTTCATTCACAATTCAC
AATGCGATGAATGAGATGTCAAAGTTACAAATGACACAGATATATATATTTAACGCTATATGCTAAGTAATGAATGAAAT
CAGCATGAGGCTGCTCTTTAAAATGCTTTCTAGATTTATTTTTATGGGTTTACACCACAAATATATTACCCTACATTGCT
GTGTAAAATGGCAGCCATTCAAGTGTAATTATCTCAGCAGTAAGCCAAGGTACCAGTTGTGTTCATTCCTGTATGTCCTT
AACCACAGATATTCTGTGCCTTAACAAAGACAAATAAGTCAAAAAGAAAACAAGCAGACAATTTTCACACATTTGTATTT
GTTTAGGATATACAGGGGTGAGCATAGCCGGGACCCTAATTTTTTGGCTTTCTGTATAATGGGACTTACTTCAATGTACA
TTTTGTTGTCAAAGTTACAAATGTCACTGAATTTATCTTTTTAAATAATGGTCCTTGAGCAGAATTTGTTTGTCGAGATG
ACGCTCCCTGGAGCCATCGTGCGCAAACTGAGCGAAGACGAGATGAACGCATATCGAGAATCTTTCCGAAATCCAGGTGA
AGATAGGCGACCAACTTTGACATGGCCTCGGGAAATTCCCGTTGAAGGAGACGGTCCAGAAGGCGTCATCGACATCGCCA
ACGCGTA

>Amphiura_GenomeContig_224433
AGCTTTTTTGAAGCAAAAACTGAAAATATGACCAAGCTGTTACCAACGATGCCGAGGATGACGGCTATGAGATAAGAAAT
GGCCGAGAAGATTCTCTGGGTGTCATCAATAACAAAGGTAAATGAATTCATTGTATTACTGTTCATAGTTTCAGTCTTGT
TAGAGTATGATGATGTGTTTGCTTCTTTACTGTCATTCATCGCGATTCAACAGGAATGAGTATTCTCCTTAATATCTGAT
TTTGCTATAGAAACCGAAGAATGTTTATCATGAAACGTTCAGTTGAGGGAGAGCTGGTCCGGATTCCGGAGTTCTAGCGG
TTCCCAGTATCCTGGTCCTGGTATAAAAGGATGATGATTTTTCTTTCCTTGCCCAACTCGAAGAAAAATATATGATCAAA
AGAAAGTAACAAGTTCGACTGAAGCAATTTCTGTAAACCAAGACCTTTTATATAAATGTTGTATGCAATATTAAACAACA
TGTCAGTACATTTGCGCATTGTTGGTTTCTTAGACAAGATAAACATTTACACCGTGGGTGGTGACAAGCTGTTTGTAAAA
TGCATAATAATAGTCATACGTCATTAGGTGACTATAAGTCTTGAAATGAGTGAGACAAAATTACTAAATAAGCCATGCCC
ATTAACAAATTATATCCCAGCAAACACAAAAATGTGTTCTTAACGTTTAAAAAACGTTATAAACGTGTTATAAATACGTA
CGTTTTGGTTTTATTGAAAACACTTTTAACATTCAAATATCATATAAAGGTCATGAAATGTTCAGTTTTAAAACGTTTGA
TATGAAAAAACACTACAACATATTTATAAACATGTAATGTAAATGTTATTGTAAAATATTTTNNNNAAACATTTTTGCAC
AATATTTTTCAACTCTTAAATAACATTATGTTACAATGTTTTGCATCATCAAGTTTTGTTTTGTGTTTGCTGCGTACGAC
ATGACAGAAACTAACCCCAATGCGGGCGGCATACAGGAAATTTAGTGGTCTCTTAGTCTTATGTCTACTTCAATACAGAC
TATAAATCAGGGTTAACATGCCGCTTAAAATTAATTGTATTTCAGTGCTTCCAGTATATTATTGTTGCCAAAATAAACAG
CAAAAAAAGATTATATTAATAGTTTTTAATAGTCTTTAATATATTGTAAAATGGCCACATTTTGTGCATTTTCTACGTCG
TCCGCAAGTTAAATTCGTACGTGCAGAATCGTCAATACTTGCTGAATAAGCGCCCTCGTTCCGTCACAGGAGAGTGATTT
TGAATAGATAAATGGACGAACGATCCCGGCGTTTGGAAATCGCAACCTTTCTACTACATAATAAGCCACTCGTTTACGCA
ACAAATGAAGTCAATTACACATACTCAATGAGCAATATGTGTAAGAGATTGACTAGGGTAAGAGGTGATACATAAGTGGC
CATGATGTTTGAAAAAATCTAAATGCCGAACATTGCACTTTCTTTCCATCACTGTGAAGTACCAAGTAGCTGCATGAGGT
GTTAGTTCAATATGTTAGGGAAATATTTCTGGCGGTGACTCATGTTGACATTGACTATGATATAAATTAGTAGCACCATC
TCCGAGAATTCCCTTTTCAATCGTTCAATATTAGGTTGTATTTAGCCTGACGACGCTGTAGATTTGAGTCAAGACTTGTG
TTAGCGTAGTGGTCTAAATTTGCATTTTTTCAAACATTTAGCTAGAAAAATACTTAATGGGTCTTATATCCTCCCTCTTA
TAACGAAATTTAATGAAAACGGGTTTTATTTTCTTACAAATAAATGCAATTTCAAATTGCGTACAATCGTAACTATACTC
GCAGATCTGGAACTAAGTATGATAAATGCACTCAAATGACCCGAAAATGTCAATCAAATACGGGATAAGACAGACTATTG
AAACAGGACGCATTGCCAGCAACTGCCAATCAAATTACCGATATTGGCGACGTGTGCAGGCAGTTAAATACGAAGGTCAC
GGCCATGGTAAAACATGCATAGTCAACAATGAGTGTGGAAAAACTCCCGGGAAAAGTGCGCACTACACTGTGATTATTGT
CCATTCAGTTCAAACGATGAATAGAAGGTTTCGAAAGGCGAAACAAGTAAAAAGTGGGCCAGGTCTTTAAATAAAAAGTT
TGATGTACAAGGTGTGCCAATATCATAAAACAGAACCCTCATTGTTTCTGAAAAGTTAATCAAATATATTTTGTTATGTA
AAGAAACATTTAATCGTTAGCTTATATAAATCAAAATGTTTTTAAATGTATCCGTTTTTCACTCTTTTTTATGAGCCGAG
TAAAAATGCAGTTGCCCAAAGTCAATTAAAAATAAAACAACATGAAAATCACATATTTTACCACTTTATTTATGTACAGT
AATTGACAGTCTTATACATTGTCTTCCACATGGCCACCATGAAATGCAATGTTTCAAGAAGTAGAGGAGTCCGGGGGAGG
AATTTCCACTTTGCGATCAATCGCGAAAATAACACTGCACTGTTTTGGAGATGCTGTAGTTTCTGAAGATCTTTGGCAGA
ATGTTGAGTTAACAAGGAATTACAATAAGTCTCTCAGAGCACGATGACAAGAATCAATATTCAATAATAACCGCACTGGC
GAATCAAAAATGACCCCAAGGTTACGAGTGTTGTCTGAAGGAAGAATATCTGTAGATCCAATGATTAATTCAATAGGAGG
CATATTGTTACACGCCGATGTTTAGTTTGTATAATTTTGTTCTTATATATGCCGACGTTCATTTACTTCTTATATGCTGA
CGGTCATTTATTTCTTATATGCCGATGTTTGTTTACTTCTTATAATTAAGCCGACGTTAATTTATTTCTTATATGCCGAC
GTTCATTTATTTATTATATATGCCGACGTTCATTTACTTCTTTATGCCAAAGTACATTAATTTACACAGTGACATGCCGA
CATTCATTTACTTCTTATGATATATGCCGACGCGACGTCAATTCACTTCTTATATTTGCCGACGTGCAATTACTTCTTAT
AAACCGTATTTGTCAAGAATTCTTTGACAGCTTCTCCAATTTCTTTTGGTGAATCTTCCTGCAAAAAGTGAGTTCCTTTG
ACACTCACCTTCTGCTGATTGGGCCACATATCTATAAACTTGAGAATAGCAATACATCCAGGGTCACCAGTGATGCATAA
CTTCGGTATGTGCTTAGCTTCACGGAAGTAGTCGAAGTAATCGTTGGCAATCTTGACCATGTATTCTGGACCATCTCCTT
CAATTGGGATCTCGCGAGTAAAAGTCAGCGTTGGTCTACGATCTTCTCCAGGGTTGACATATGGCTCACGATATGCATTC
ATTTCATCTTCGCTTAGTTTTCTCATGACAAGTCCTGGTATGAACTTTTCGATCATGTAATTATTCTTCAAGACCATCTC
ATCCCCAGCTTCACTGCGTAGAGCTACGGTTAGATTCCTGACTTCTTCTGGAATAGTATCGTCCATAACCCATGGGCGAA
GAAGGGCCTCCATGTAGGTGATGGAATCCACACGGTCATTATGCATGTGACCCCAGTGGAAACCTAATATAGACCCCCAA
TCATGGATGACAAGGTTCACCTTAGCAGGGAGTTGTACTGAGTCAAACCATTCGGAGAGATATCGATAGTGGTCCTCAAA
GCGATAGGAGTGATTTGCACGCTTGCTGGATCTCCCCATACCAATAAGATCTGGTGCAAGACATCTGGCTACAGGTGCAA
CGTGAGGAATGACATTCCGCCATAGGAATGATGACGTTGGATCACCATGCAAGAATACAACAGCGTGTGAGTGTTTTTGC
TCCGGGTCTGAGTCATAGTAACTCATCTCGCCATCCAACACTTTAACTCGACGACATTTTCCCCACCAATCTGCTGCAGT
CTTGGTTGTGAAAGCTGACTCAGCCATTTTAACTGCCGAAGGTTTTCTGTTGTTGTCTTGTTGGGAGTCCGCAGTATACT
GAACTATTTCATGCAGCGTATTCAAGGATATAATAGTATGAGCGGCAGCGCGGGGGCAGCAGGTTGTATTATGTATAGAG
TTACTTAGTGGCGAGTTCATTTAAATGGAGGTACAGCAGTGTAGAGTAGGCTTATGTATGGGGTCATATGTATATTATCC
GTTCATGTGCTGAACATCTATGCATCATTGGATTAGCACACCAAATGAGTATCCTAGATTAAATATAATAATATGAAGTT
CAGATCACTCCAAATAAAGTAATACTTCATGCATTCGTTCATTCGTTTATTTCCATATATATATAAATAATATACAACTA
CATCAAAAATATATCAAT

>Amphiura_GenomeContig_302711
ACTCTCCATGTGAACGATGGCTTCTACACGATCTGGATGCATATGACACCAATGGAAGCCAAGTCCAGAGCCCCAATCGT
GAACCACGACACTGACTTTATGCGTAAGATTGAGCGTATCGATCCAATCGCATAGGTATTTGTAGTGATCTACAAACCGG
TAAGAGTGGTTTGGTCGCTTAGCAGATCTTCCCTGGCCGATCAAATCTGGTGCAAGGCATCTTGCAACCGGAGCAACATG
TGGGATGATATTTCTCCAGAGAAAGGAAGAGGTTGGGTTACCGTGAAGAAATATCACAGTGTGCGGTTTGGTTTGCTGCG
GATCGGAATCATAATAGCTCATGTGTAAATCCAATACTGGAACTTGTGAACATTTACTCCACCATTCTTCAGCTGCTTTG
CTGAACACCCCAGAGCTCGATGTTGGTGCCAAATTTACGCAAGCACCAGATTCAACTTGTGGATGTTGAACGTGTTGAAG
AAGTAGTTGCATGCGCCTATTTGCAGCCATTTTTGACTCAGAAATCAGTTATCATATGTATGTAATCATATAGGTACAAA
GACTCGAACGTGTTTCTCACAATGTGTGTCATTTACTTGTGAGGCCAAGCGCTAAGTGTGAACTTTGGAATAATAAAGGT
TCAAATATTGTCACAAAATAGAGAAGGTCAGATGAAACTTTGATTAAATTTAGAATACCAGAAACCTGTTGGTCCTTGAA
CAGTCACCAGTGCAAACAAGTGAACTTCAGATTTCGTTGTGTAAATTATACAGTCCTGTAAACATCAAAAGATTACAAAC
TTATGCAAGCAAGATTAACCTTTGAATATACTTGAAAATGACTATTTATATATTAAAGAAGCAACTACCTGTAGCTCAAA
GTCGTTTAGATTAAACAAATATTAGTCCGGGATCAATTTTACAGCAAATTGGAGACCGATATCGTAGCTTGAGAAAATAT
TAGTTAACAATGCGGTGTAGGTAACCACACAACTGCACAAGGCAGGCAGTCTAAGGGACCAGGATACCAACATTCAGGCG
GAGTATTTCAAATTTGCAAAAAGTACAGATATTAGTAACACAACATGAATACCAAACACGTAACTTCGTTCTCTTCCATC
TGCTTGCTAATTGTAACGGCTGTGGCAGCTTCAAGTACAACGGAACATCAACATCCCAATATTGTTATATTTCTTGCGGA
CGATATGGGGTATGGTGATCTTTCATCTTATGGACATCCGACTCAGGAATGGGGACCGATTGATGATCTCGCTAGGGAAG
GCTTGAGATTTACTTCCATGTACACAGCTAGTTCGTTATGCTCACCAAGTCGTGCTGCATTATTAACAGGTAAGGGTTAA
TTGTAATGTGTGCTAAAACAATTCAAATTAAAGCTCTTTGTATTTGTAAGAATAAAAGGAAACTGAAAGAAAAGAAAAGA
ATGGCATACCGTTAAATTTCATACATTCATAGTATCTGTCATGATAATGTAAAAAAATTGCTATTATTTGTCATAAAATA
GTTTATTAAAGTATGTTGCCAAAGTAATCTTTTTTTATTTGAACTCAGCAGTGTTAAACAAAATTGATTTTAGCCATAAA
CTTTAATTTGTAAGCTATAAAAAAATGTTTTTAATTTATCAATCCCCCAAAAGTGG

>Amphiura_GenomeContig_313061
GAATTTGTGATTCTCCGATAACAATATTCATGTTCGCTCAAATCAAATATCCTAAAAACGAAATCAAGTATTTAAACTGA
GTCACTGTATACCAAAACACTCGCACCACCAGAACCATTTGGAAGGAGTTATTTCTTTGTATTATAAACGGAGTTCACGA
GGAAATCTCTGCAAGCTTCTCCGGTCTCTTTTGGTGAATCTTCCATCACAAAGTGAATTCCTTTGAGTGTGATCCACTGC
TGGTTTGGCCACATTTGCATAATCTTCTTTCCTGATGGACTGAAGAATCCCGGATCGCTATCAATATACAACTTTGGTAT
CTCGGGTGATTCACAGAAATATTTGAAGTAGTCGTCGATAATTTTCTCTACATCAGCTGGACCTTCTCCTCTAATTGGGG
TCTGGCGAGGCATGGTCAGACTTGGTCTACGGGATTCTCCAGGTTCGATAAACGGCTCACGATATGCATTAAATTCGTCT
TCACTCAGCTCTCTCATGATTGATTCTGGTAGAACTTTTTCAACGAAGTAACTATTCTGGAGAATCATCTCTTCTCCTTC
TGGACTGCGTATACGTTGAAGCCCATACTGGACATGGTCAGAAAAGAAATCCCAACCTGGTACTACAAAACACATACTCT
CCATATGAATGATAGAATCAGTGCGACCTCGATGCACCTGGCTCCAATGGAATGCTATTGTAGATCCCCAATCATGAGTG
ACCAAGCTAATTTTTTCTGGGATGTCAATAGCTTCCAGCCATGCTTCAAGATATTTGTAGAGATCTACAAATCGATATTG
GTGATTTGCTCGCTTGGTGGATCTCCCCATGCCAACATAATCTGGTGCAATGCATCTAGCTACAGGCTCAATGTAAGGCA
CGACATTCCGCCATAGAAATGAAGAAGTTGGGTTCCCATGAATGAATACAACGACAGGCAGATTTTTTTCGTTTTTAGGA
TCCGAGTCATAGTAAGCAATCTCTTCGTCTAGCACCTTAATTCGTTGACATTTTCCCCACCACTCATCTGCTAGTTTACT
TGGCTTATAAGGCTTATGAGCTGCACCATAGACGAGTTTGTCCTGTGGTTTTGCCATTTTTGTTTAATGATGATAAGAGT
ACACTGCAACACACCGCTTTATCGCAATAAATGAATAAATAGTAATAAATTTCTGATTTATATACCAAAGGTTAATGTGA
AACTTTGCGATATGAGGTTCTCAGGCTTGCGACAAAACCGTTGTGTCCTTTATGCTAATTCGGTGATCCATGTTCGTGCT
AAATCGGTGACCCATGCGCGCTTGTAAACAATGTAACTTGAAATTTAGACATTTTGAGATAAATCTTGAGTAAAGTGAGG
GCGCTTTATCCGTCAGAGTCATACTCAAATTACCACCGTACTTCGTTTTGAAGATTGCACAACCTACACTTTTTGTCACT
TTCCCCCCTGAATTCACCAAATTTGCGTATAAGTTGGTGAGCATCTAGCAATCTTGTGACTTCCAAATCGACGTACGTTT
CTAGACTAGTACGTACTATTGTTATTTTCTCGGCAACTTACTCTTACTCTTTTGTAGAGTAAGTTGGCGAGTATCTCGGA
ATTTCGTGTCTTCCAAATGTACAAAAGTTACTAGACTAATAAGAATATGCGCAGCTAATTTCAGAGTTTGCAAAATGCGG
TTCAGAAGCGCAAACTTTACAGTCTAGAGGATTATAGAGGAGTATCTATTCGAAACCATGAAAGCCTCTAGAAGTCGAAG
TGAAATCTATAGTGAGCACTAAATTATGAACGAAAATACGTTAAGGGATTAGATAGCAACGTTAGCACAGCATTTTTGTG
GGACATGATAGCACATCAGACATATCAAATTGCACTCTGAATTCGAGGAATGTCCTTCTGATATCAAATAATTCTGACTT
TTTGAAATTGGCGATATAATATACATTTTATGGCAAATTATGAAAAAATTTATATTATTTTATTTTTCATATTTAACAGT
CCTCGAGGTATAATTTATAAATCTAACGATATGTACTAAAATTGTATGTAGCTGGGAGGAAAAGCTAACGATCATTTGAA
AATTTTGACCGTTTGTATTGATAATGTATTTTTGGCTGATGTGTCTGATTTGGATTTTTTGCTCCATTAACGAAGATACA
GGTGTTCCAAAAAGTCTCGATACCATTTTAAACGTACATAACACTAGTATACAGCAACAAACATTAGGGTATCGTTGCAC
AGAGAAATATTGTGCAATTATTGTGACACCAAATTTGGCATATAAACCCACTAACATAACAAATAAAAAACGCAGAAACA
GTTGGTCATATTACACACAAATCCATACAGTAAGTTTAACGTACATTTCCGGATCCGAAGTATCCACTACCTCCTCTCAA
CCTCTTAGACCAACCCCTCCCCCCAATTAATTCAATTGCAATATTTAAAAGTTCTTGCATTATAAAAATAGAATATCAAG
ATGATATACAACACCAAGAAATGTGTATTTATCCTTTGAGTTTATACAGATATCAAGCCAGTTAAAGCTATCTTCTGAAG
TTGTGTAATATTCCATCCTTCGATTCTCTGCTCTTACCACAAGACTCCTGCGTCAGGACTGTAAGAATATGGAGGTCAAC
ATTGAACTTAAGTGCCGTTCCTTCCATTGTAACTGTAAGCCCAAGTGTTCCAAAGTCAAAGCATATTGTAGACAATTTTC
AAATTTGATCTTCTGTTGGTGCTTCATCATCAATGTAATCATGTCTGAGGTTGAATATATAACCACTGAGAAATAATTTC
AATATATCATCAACCATATCATAACAGAATAAGATATGGTTTTTCGTCGAATGTTTACTAGTAAAGAAGTTGAAGAACAA
AGTATAAAAATCGATTTTGTAATTCTCAACGAGAAACGCACATTTTTAGGTACCAGTATTGACATGTCGCATTTGAGGTG
TATTTTTAATTGGTCGTGTATGTCGTATTATGGACAGAAAATGGATATTGTTTGGTATCCAAATAATTGCACGAGTTTAC
TCTTTCCAAATATAATTTTAATTTTCCCTCGGTCAATCCAAGTGAAAGATATGACGGTTTAAAATGGTATCGAGACTT

>Amphiura_GenomeContig_603667
CTCGGGAGGTCCCAATCGAGGGAGATGGTCCAGAAGATGTTATCAAGATTGCGCACGACTACTTCAAATGGTTATGTGAA
TCGAAGGACATACCCAAATTGTACATTGATGGTGAACCAGGATTTTTCAGTGAAAATCTCCGAAAGTTACACAATGTTAT
ACCAAATCAGAAGACGGTGCAAGTGAAAGGTCTCCATTTCTTGCAAGAAGATTCGCCAGATGAAATCGGACGAGAAACGA
AAGATTTTCTGATCAAGAATGTC


>Amphiura_GenomeContig_608166
AGGTCAAAGTTGGTCTACGGTCTTCACCGGGGTTCACGCGGGGGTTCACGAATGGCTGACGATACGCGATCATCTCATCC
TCGGTTAGATCGCGCATTATAGCCAAAGGAAGGATGGACTCAACAAAGAAGTTGCCATTGAGGACCAGATCATCTCCAGC
TTCACTTCTTAGATTTTGAAACACATCAGTAGCTCTTAATGTCGGAAAACCAGGCCACCCAGGAAAGGCGCGAACAAGAC
TCTCCATGTGGACTATGGATGCTACAC

>Amphiura_GenomeContig_853765
AGCCAAGTGAGGTAGCAGATGGATGGTTTAAAAACTCTCATCGGTGTAGGGTGCTAGACGAAGTGTTCAGTTACTTTGAC
ACGGATCCTTGTAACCGAAAGAAACTGCCTGTTGTTATATTCCTGCATGGGAACCCAACTTCTTCAATTCTATGGCGGAA
GGTCATACCTCACATTGAGTCTGAAGCTAGATGCCTTGCACCAGATCTTATTGGCATGGGGAGATCCTCCAAGCGAGAAA
ATCACCAGTATCGATTTGAAGATCACTACAAATATCTTGAAGCATGGATAGAAGGTATGCAATCAACAAACAACATCAAC
AAAGTCCCCAAAAAAATTAGCTTTGTCGGTCATGAATGGGGAGCTGCATTGGCATTCCATTGGAGCAAAATGCATCCGGA
TCGCGTTACATCCATCATCCATATGGAGAGCTTGTGTTTTGTAGTACCAAGTTGGAAATATTATACTCATGATGTCCAGG
TTGGGCTTCGCGCTATACGCAGTGAAACAGGAGAAGCGTTGGTGTTGAGCAACAACTACTTCATTGACAGAGTTCTACCA
GGAGCAATCATCAACAAGCTGAGTGACGACGAGTATAATGCATATCGTGAGCCGTTTATTAACCCTGGAGAAGACCGTAG
ACCATGTCTGACCTGGGCACGCGAGATCCCAATTAGAGGAGAAGGTCCAGCTGATGTAGAGAAAATTGTCGACGACTTCT
ACAAATATTTCTGTAAAGCAACCAATATACCAAAGTTGTATATTGAGGCCAGTGAGGGAATCGTCAGTGAGGAAGGTAAG
AAGATTATGGGAAAGTGGCCAAACCAGCAGTGGAAAACACTCAAAGGAATTAACTATGTGATGCTAGATTCACCAACAGA
GTGTGGAGAAGCTATCAGAGATTTCCTCAAGTACTCCGTTTTTAATAAATAACTCCTTCCAAATGGTACTGGTGGTACGG
GTGTTTTGATATACAGTGACTCAGTTAAAACATTTGATTAAGTTT

>Amphiura_GenomeContig_1172298
TGCACCAGATCTTATTGGTCAAGGAAGATCCAGTAAGCGTGCTAATCACTCCTATCGTTTTGTGGACCACTACCGATACC
TATCCGAATGGTTCGACTCCGTAAACATGCCCGAGAAAGTCACCTTCGTTGTACATGATTGGGGATCTGGTCTTTGTTTT
CATTGGTGTCACATGCATCCAGATCGTGTAGCAGCTATCATACACATGGAGAGTCTTGTGGGCTCCATGCAAGCTGGATG
GGAAGTCTTCCCAGAGCATGGTAGAAAAGATTTTCAAGCTCTAAGAACTGGAGCTGGAGAGCAGATGGTACTTAAAAACA
ACTTCTTCGTGGAAAAGTACCTCCCTGCCACGATTCTGCGCAACCTAAGCGAAGATGAAATGAATGCTTATCGCGAGCCG
TTTGCAAACCCAGGAGAAGACCGTAGACCGACTCTAACCTGGCCTCGCGAGATCCCGGTCGAAGGAGATGGTCCAGAAGA
TGTGATCAACATTGCCAATGACTATTTTGAGTGGTTTTGTGGAACAAATGACATACCCAAACTGTTTATTGATGGTGAAC
CTGGATATTTCAGTCCTCTTATTCGCAGAGTTATGCCATTTTGGCCCAATCAGGAGACGGCGAGAGTGAAGGGACTTCAT
TTTCTGCAAGAAGATTCCCCGAAGGAGATTGGAGATGCTATTCGAGCATTTTTGCTGAAGAAAGTACTTAACTAAACTTA
CCATCATAATTATTTCGAAATTTTCGAAAATTAATCAGAACTTGGAAAACTTTGTGTCAAGACGATGCAATACCGTAAAA
TGGGGTA

>Amphiura_GenomeContig_1210638
GAAGCCATCGTTCACATGGAGAGTCTGATGCGGTTAAGTCCCGGTTGGGACTCGTGGCAGCCACAAGCTAAAAGTCTATT
CCAATCTCTTCGTAGCGATCGCGGAGAACAAATGGTCCTTGAGAAGAATTTCTTCGTCGAGAAGATGCTCCCAGGAGCCA
TCATGCGCAAACTAAGCGAAGACGAGATGAACGCGTATCGCGAACCTTTTATAAATCCGGGCGAAGATAGACGACCAACT
TTGACATGGCCCCGG

>Amphiura_GenomeContig_234596
CTCTTTAGTAATTAGAAAATACCGTTGTGACATAGTGCTTACGTATAGTCTTAGCTCTCAAATGCNNNNNNNNNNNTTCA
ATTTGCTTGTTTCAATCTCGAGTTATGTTAAGTTAACCGGAAGGGTAAAATGAAAAATGTGCCACTTTTACTAGGGAAGA
GGGCTGTATGTAAAATCAATGATATCATCAAGTTTATCAAGAATTTCGTGTAATCAAAAGAATGCATCAACAATACAAAA
TTGATTTTACTGTTTTAAAATCGGGTATTACTTGTTGGGAGAGAAATTNNNNNNNNNNNNNNACGCGCGCTGATGTTGAT
GCGTCAAATTCACGAGCTATCATTGATATGTATACATACGAGTACAGCCCTCTTCCCTAGTAAAAGTTGCACAATTGTGA
TTTGACCATTTCGTTGTTAACTAAACATATCTCGAGATTAAAACGAGCAAATTGAACAGAACAAATGGCATTTGAGAGCA
AAGACTACGCCCGTGACGTTGATGNNNNCATCATGTCACAACGGTATTTTCAAATTGCCAAAGAGAGCGCTTTTCACTTG
CACAATCTTTTTTGAGGTGGGCGATGCATCATATTGCAAAGGATTCTGGGAAGTGTGAGATAGGGAAAGATATGGGTTCA
ATATGCGACATCCCAAATCTCATTGTAATAAGTTTAATATTTATCTGAAGTGCATATTAATTTTTTCCTGAGAGGGTAAA
AATAACGAAAAATTTTAAATTTAAATTTTAATTTTTTAATAGTTTTTAATAGTTTGGTAAAATGTTAATGCTCTTAAAGA
GCATCATTACATTCCTGGCCAATGCTAAAAATTGCCAGCAATGTAGTTTTTCCACAACTTGGATAAAGCACATAGACCAA
ACACGTATTACAAAAGTAGCATATAGCTCGATATACATTATGTGATAAGTGCGACAGATGCCTTTTATTAACTCACATAA
AATTGATAGGGAGTGATTTTATACGTCATTTAGAGGTAGATTAGTATTGTCGGTAGTATTAAGGTACAATAGCTGTTATG
TATCAACGACTCGCTAAATCAGACAATTCTAAGAAAATTATCGAAAACGTTTTTTGTATGTTGCAAGTAGGAAAGGTGTG
CTAATATTATTAGTCATACTGCCATGCTGCTTGTCGCTGACTTATCAGCCAATAACAAAACTTAATTGTGTCCATTTGTC
TGCAATGAGTTATTGTCACGCCAGGTGGACACACTACTCACCAGCAAGTGGCATGACTGTAAGAAACCAGTTTGGTGGTT
ACCATCCATGTACTATTTATTCTATGGGCCACTTTAATACACATTTTTGCAGAATCCAAACTGCTCTTGCTCTCCTCAAA
AGGCAGTCCCTGCAGGCCCTTTGGGGAAGAATTTTGTATTTTGTAAAAAAAGGAAAGGAAAAAAGGGGGTAACAAAGAAG
TTTCAACAGGATTGAAGAATGATGCAAAGGTTCAGTGTGCAGACTGTACCAATTAGGGAAGGAAGAATTTGAGGTTTGTA
GGGAAAAGAGAAGAATAACTCATAATAGCTCTACAGTTGTATAAGAAAAGTTTCCAGTTCTGACAAATACTCGCCTACTT
TCAGTTAGGGAAAGGAGGGAACTAGAAATAATGAAAAGTGTAGTACATTTGCATGTAGATAGCAACCAGCATAATGTTTT
TCTTTTGGGTACATTTCTGTGGAACTCTGGTTGGGAAGAATCTAGGGAAAGATGTGGCCACAGCGCAGTAATGTGAGGGA
ATGATTTTGATTTTCTGGAAGGATAGACAGTAGACACCCCTGCTGGAGTGATGTAACTCAAAACTTGGATTAAGAATGAT
TTGGTGACGGGTCTCAATGTGAGATAGACAGCATCATGTGTTGCAATCAGACTACCTACCTTTTAACTTGATTGGTCACA
TTAAAGTGACTGTACTGTATATTGATATTAATTTAGAGCTATATGAACTAGCTTTTAAAAGCTATTTTGCTCACAGTTAA
GAGTCAAGAAACAGTGTAGAATAAACACAGGAATATCTAAATGAATAGGGCGAGTGCATGGGTGTCATGGGTTGCTGATA
TCCGCAAAACATGAGTTGCTGATATCCGCAAAACATGAGTGACCATCAACTTCCATCAAGTTTTCACCCATGGCAAAAAC
CATAATTTATAGTTGTTATAAAAATGTTTGGCATAGGACCTATTCACCTATTATTAATATTATAGCCTACTGACTTTTAA
AAAATCTACCTTTTATGTTTTCACGTTCACATATTTATTAGCAGTTGATGGGGAAAAAGTAATCACTATACAGATGAAAG
TGGGGAAATACAAAACGGAGCACAGATAAAATAAAAATAAGCTAACAGAAACCATCCCTGAACCTTTCATGTAAACCATT
ATGAGTGAAACTTGAAGTTCAAGAAAATCGCCCTGAGTGTGCCTTATCATGAATGAAATTTTATCTTTATTTCAGGGCCT
AATTCAAAAAAATTTGGAAATTGGTTGTACAAAATGACAAGCGGATTCTGCTCAATTTAAAATAGATATATCAAAATATT
ATCAAAAAATATTAAAAAAGTTATGACAAACGAGCATATCCGTAAACATGAAAAATTACTTTACTAGCTGGGCGGTATTG
CTGATAGCGGACTCACTTCCGGGAATGATCTCGTGTATCGATTACCGCCCATCACCACATGATAAATGTCAACAAACAAA
AATGGCGACTTACAGAGCAATCGCACGTTTACAAACCCTCTCAAAACACCTCGGTTTCCTGCACCCTGGTCGCACTAATG
CTTTATCCAGAAATGCATTCATGTTCCCCACAACTGCTAGAGGTCTGGCCAGCTATTCACCAAGTCAAGCAGCGGAAGAA
TGGTGGGGAAAATGTCGTCAAATTAAAGTACTGGATGCGGAGATGAGTTACTACGACTCGGACCCGGAAGAAAAACAATC
ACGTGCCGTTGTATTCCTGCACGGCAATCCAACTTCATCATTCCTATGGCGGAATGTCATTCCTCACGTTGAGCCTGTAG

>Amphiura_GenomeContig_1249796
AACATCAGGAAAAGCATCCCAACCAGGTACAGAGCGAACAACACTCTCCATATGGGTGATGGAATCAATACGGTCAGGAT
GCATTCGGCTCCAGTGGAAACCTAATGCAGATCCCCAATCATGGATGACAATGTTCACTTTATTGGGGAGTTGGACAGAG
TCAAACCATTCGGAAAGATAGCGATAGTGGTCTTCAAAGCGATAGGAGTGATTTGCACGCTTGCTGGATCTACCTTGA

>Amphiura_GenomeContig_1249797
AACATCAGGAAAAGCATCCCAACCTGGTACAGAACGAACGACACTCTCCATATGGGTGATGGAATCAATACGGTCAGGAT
GCATGTGGCTCCAGTGGAAACCTAATGCAGATCCCCAATCATGGATGACAATGTTCACTTTATTAGGGAGTTGGACAGAG
TCGAACCATTCGGAAAGATATCGATAGTGGTCTTCAAAGCGATAGGAGTGATTAGCACGCTTGCTGGATCTACCTTGA

>Amphiura_GenomeContig_1392757
GGTTGGGATGCTTTTCCTGATGTTGCCAAGGGTGTGTTTCAAGCTCTACGTAGTGAAGCCGGAGAAGAGATGGTGCTCAA
GAAGAATTTCTTTGTTGAAAGACTTCTACCTGGAGCAATCTTGAGAGAGCTGAGTGAGGATGAAATGAATGCATATCGTG
AGCCGTTTGCCAAGCCTGGAGAAGATCGTAGACCGACTCTGACCTGGCCTCGCGAGATCCCAGTCGAAGGAGATGGTCCA
GAGGATGTAATCAAAATTACTAATGATTACTTCCATTATTTCCTTGAAGCAAAGCACATACCCAAGTTGTATAT

>Amphiura_Unigene20302
AAAGCGGTGTGTTGCAGTGTACTCTTATCATCATTAAACAAAAATGGCAA
AACCCCAGGACAAACTCGTCTATGGTGCAGCTCATAAGCCTTATAAGCCA
AGTAAACTAGCAGATGAGTGGTGGGGAAAATGTCAACGAATTAAGGTGCT
AGACGAAGAGATTGCTTACTATGACTCGGATCCTAAAAACGAAAAAAATC
TGCCTGTCGTTGTATTCATTCATGGGAACCCAACTTCTTCATTTCTATGG
CGGAATGTCGTGCCTTACATTGAGCCTGTAGCTAGATGCATTGCACCAGA
TTATGTTGGCATGGGGAGATCCACCAAGCGAGCAAATCACCAATATCGAT
TTGTAGATCTCTACAAATATCTTGAAGCATGGCTGGAAGCTATTGACATC
CCAGAAAAAATTAGCTTGGTCACTCATGATTGGGGATCTACAATAGCATT
CCATTGGAGCCAGGTGCATCGAGGTCGCACTGATTCTATCATTCATATGG
AGAGTATGTGTTTTGTAGTACCAGGTTGGGATTTCTTTTCTGACCATGTC
CAGTATGGGCTTCAACGTATACGCAGTCCAGAAGGAGAAGAGATGATTCT
CCAGAATAGTTACTTCGTTGAAAAAGTTCTACCAGAATCAATCATGAGAG
AGCTGAGTGAAGACGAATTTAATGCATATCGTGAGCCGTTTATCGAACCT
GGAGAATCCCGTAGACCAAGTCTGACCATGCCTCGCCAGACCCCAATTAG
AGGAGAAGGTCCAGCTGATGTAGAGAAAATTATCGACGACTACTTCAAAT
ATTTCTGTGAATCACCCGAGATACCAAAGTTGTATATTGATAGCGATCCG
GGATTCTTCAGTCCATCAGGAAAGAAGATTATGCAAATGTGGCCAAACCA
GCAGTGGA


>Amphiura_Unigene67701
ATGGAGCTGGTTTCAACAGAAATGATAGAATTTTGATAACTTTTACTGAG
TTTTCTCACTTTATGAAGTGCAGACTTCTGGGCTCATTGTGGTGGATGGT
CACATTTATGACTTGCCGTCATATTACTAGTAAAGTTCCTCTTGCCATGG
ACCCCATGGGTTAGACGGAGAACATAAATTCTGTCCCAACTTGCCAAAAG
ATTTCAGCCCGAA

>Amphiura_Unigene9138
ATAATGACCGTGTGGATTCCATCACCTACATGGAGGCCCTTCTTCGCCCA
TGGGTTATGGACGATACTATTCCAGAAGAAGTCAGGAATCTAACCGTAGC
TCTACGCAGTGAAGCTGGGGATGAGATGGTCTTGAAGAATAATTACATGA
TCGAAAAGTTCATACCAGGACTTGTCATGAGAAAACTAAGCGAAGATGAA
ATGAATGCATATCGGGAGCCATATGTCAACCCTGGAGAAGATCGTAGACC
AACGCTGACTTTTACTCGCGAGATCCCAATTGAAGGAGATGGTCCAGAAT
ATATGGTCAAGATTGCGAACGATTACTTCGACTACTTCCGTGAAGCTAAG
CACATACCGAAGTTATGTATCACTGGTGACCCTGGATGTATTGCTATTCT
CAAGTTTATAGATATGTGGCCCAACCAGCAGAAGGTGAGTGTCAAAGGAA
CTCACTTTTTGCAGGAAGATTCACCCAAAGAAATTGGAGAAGCTGTCAAA
GAATTCTTGACAAATACGGTTTATAAGAAGTAATTTCACGTCGGCAAATA
TAAGAAGTGAATTGACGTCGCGTCGGCATATATAAGAAGTATATAAATGA
ATGTCGGCATGTCATTGTGTAGATTAATGTACTTCGGCATAAAGAAGTAA
ATGAACGTCGGCATATATAGTAAATAAATGAACGTCGGCATATAAGAAAT
AAATTAACGTCGGCTTAATTATAAGAAGTAAACGAACATCGGCATTTAAG
AAATAAACGAACGTCAGCATATAAGAAGTAAATGAACGTCGGCATATATA

>Amphiura_Unigene7971
GGTCATTATGCATGTGACCCCAGTGGAAACCTAATATAGACCCCCAATCA
TGGATGACAAGGTTCACCTTAGCAGGGAGTTTTACTGAGTCAAACCATTC
GGAGAGATATCGATAGTGGTCCTCAGCGCGATAGGAGTGATTTGCACGCT
TGCTGGATCTCCCCATGCCAATAAGATCTGGTGCAAGACATCTGGCTACA
GGCGCAACATGAGGAATGACATTCCGCCATAGGAATGATGAAGTTGGGTC
CCCATGCAAGAATACAACAGCGTGTGAGTGTTTTGGCTCCGGGTCCGAGT
CATAGTAACTCATTTCGCCATCCAACACTTTAACTCGACGACATTTTCCC
CACCAATCTGCTGCAGTCTTCGTTGTGAAAGCTGAATCAGCCATTTTCTG
CCGAAGGTTTTCTGTTGTTGTCTTGTTGGGAGTCCGCAGTATACTGAACA
ATTTCATGC
