# Supplementary material for: A puzzling homology: a brittle star using a putative cnidarian-type luciferase for bioluminescence
Source: Open Biol. 2017 Apr 5;7(4):160300. doi: 10.1098/rsob.160300 (PMC5413902; doi:10.1098/rsob.160300)
Supplement: File S2: All Luc Like (fasta format) [file rsob160300supp5.txt]

>Pteraster_tesselatus_4109818_(a)
MRVLANNLGFLRFRSRSSDLPARHLCSAPSRITKAEDWWGKCRRVKILDGEMSYYDSDPS
MTKSSRDTVVFLHGNPTSSFLWRNVIPHVEGGARCLAPDLIGMGRSSKLPISYKYKEHYR
YLSAWFDAVNLPQKVSLVVHDWGSGLGFHWCHMHPDRVRSIVHMESIVATVPDWIVFPDV
AREIFQTLRLEAGEEMILKNNIFVELLLPRAIIRKLGEDEMDAFREPFRNEGEDRRPTLT
WPREIPIMSDGPQDVVAVVDAYRDWLLTTSAIPKLYIDSDPGFFSPAIRMGCQDWPNQKT
VTVKGLHFLQEDSPDEIGQAIHKFLSEL
>Psilaster_charcoti_3265979_(a)
VLTNLVGFLRPNNASSIVSGRQVSSAAPHITKADDWWGKCSRVKVLDGEMSYYDSDPNQS
KSSEAVVFLHGNPTSSFLWRNVIPHVEGARRCLAPDLIGMGRSSKLPISYKYKEHYTYLS
AWFDAVKLPQKVSIVCHDWGSGLGFHWCHMHPDRVKSITHMESVVTAVPDWSFFPDIARQ
MFQGLRSDAGESMVLDKNLFVELLLPGAIMRELSDDEMEAYREPFRKPGEDRRPTLTWPR
EIPVETDGPEDVVAIVKAYYDWLSASATVPKLFINAEPGFFSPTIRVACKNWPNQKTVNV
KGYHFIQEDSADEIGKAIHKFLSDL
>Asteropsis_carinifera_2323377_(a)
MASSRLRVLTNLLGFLHPNTVSASVAGRQVSSAAPHITKADDWWGKCSRIKILDGEMSYY
DSDPGQTKSREAVVFLHGNPTSSFLWRNVIPHVEGSRRCLAPDLIGMGRSSKLPISYKYK
EHYRYLSAWFDAVNLPQKVSIVCHDWGSGLGFHWCHMHPDRVKSIIHMESIVATVPDWSV
FPEIARKMFQGLRSDAGEGMVLENNLFVELLLPRSIIRELSDDEMEAYREPFRNPGEDRR
PTLTWPREVPIETDGPQDVVAITNAYRDWLSKSANIPKLFINADPGFFSPGIRIASRNWP
NQKTATVKGYHFIQEDSADEIGKAIHQFLSEL
>Glabraster_antarctica_2151910_(a)
IRVMTNLLGFLRPSSVPSSVSGRPASSAAPHITKADDWWAKCSRVKILDGEMSYYDSDPG
QTKSADAVVFLHGNPTSSFLWRNVIPHVEGAARCLAPDLIGMGRSSKLPISYKYKEHYQY
LSAWFDALNLPQKVSIVCHDWGSGLGFHWCHMHQDRIKSITHMESIVATVPDWSVFPDVA
RQMFQSLRSEAGDSMVLENNLFVELLFPRAIIRELSEDEMAAYREPFRNPGEDRRPTLTW
PREIPIENDGPQDVVAIVNAYHDWLAQSATVPKLFIDAQPGFFSPSIRIGCGDWPNQKTV
TAKGYHFLQEDSPDD
>Remaster_gourdoni_3320107_(a)
PSRLRVLANHLGFLRSGGVPSTLTGRQLSSAPPHITKANDWWGKCSRVKILDGEMSYYDS
DPDQSKSSKDTVVFLHGNPTSSFLWRNVIPHVEGAARCLAPDLIGMGRSSKLPITYKYKE
HYRYLSAWFDSVNLPQKVSIVCHDWGSGLGFHWCHMHADRIKSIIHMESIVATVPDWSVF
PDVARGMFQALRSDAGDEMVLQNNVFVEVLFPMAISRELSSDEMDAYREPFLNPGEDRRP
TLTWPREIPIESDGPQDVVAIVNAYRDWLTTSATVPKLYIHAKPGFFSPTIRIGCGNWPN
QQKVTVNGLHFLQEDSPDEIGQAIHKFLSEL
>Labidiaster_annulatus_3301130_(a)
MASSHRLRVIVNQLNRLRTTTCGISTRHASSAAAAPPPHITKAEDWWGKCSRIKILDGEM
SYYDSDPEQSKSKDAVVFLHGNPTSSFLWRNVIPHVEGASRCLAPDLIGMGRSSKLPISY
RYREHYQYLKAWFDSVNLPQKVSIVCHDWGSGLGFHWCHMHSERVKSIVHMESIVSTIPD
WSVFPEIAKEFFQALRSEAGDEMVLENNLFVELLLPKAIMRELSNDEMEAYREPFRNRGE
DRRPTLTWPREIPFEYEGPQDVVAVTSAYSDWLATSAAIPKLYIDADPGFFSPSINIGCS
AWPNQKKVSVKGLHFLQEDSPDDIGKAIHNFLSEL
>Pisaster_ochraceus_1282101_(a)
MASPFRLHTIANHLGRLRMTSSATRRYASSVPPHITKAEDWWGKCSRVKVLDGEMTYYDS
DPDQSKSKDAVVFLHGNPTSSFLWRNVIPHIEGSSRCLAPDLIGMGRSSKLPIHYKYREH
YQYLKTWFDTINLPQKVSIVCHDWGSGLGLHWSHMHSDRIKSIIHMESLVSTVPDWSVFP
EIARKFFQALRSEAGEEMVLEKNLFVELLLPRAIMRELGGDEMEAYREPFRNKGEERRPT
LTWPREIPFENEGPQDVVAIINAYSDWLKTSTTIPKLYIDAEPGFFSPSIRIACSAWPNQ
KTVSVKGLHFLQEDSPDEIGLAIQNFLKDM
>Asterias_rubens_(b)
MASSYRLHTIANQLGRLRMGSSVFSHASMRYASSVPPHITKAEDWWGKCSRVKVLDGKMT
YYDSDPDQSTSKDAVVFLHGNPTSSFLWRNVIPHIEGSSRCLAPDLIGMGRSSKLPIQYR
YREHYRYLKAWFDTMNLPHKVSIVCHDWGSGLGFHWCHMHSDRIKSIIHMESLVSTVPDW
SVFPEIAKQFFQALRSKAGEDMVLEKNLFVELLFPKAVMRELGDDEMEAYREPFRNKGED
RRPTLTWPREIPLENEGPQDVVAVINAYSDWLKTTSTIPKLYIDAEPGFFSPSIRIGCAT
WPNQKTISVKGLHFLQEDSPDDIGKAIQTFLKDV
>Henricia_leviuscula_2024090_(a)
MASRIRVLSNILGFRQSNNFSPSSRGVSSEFPRITKADDWWGKCSRVKILDGEMSYYDSD
PGQTKSTGEAVVFLHGNPTSSFLWRNIIPHVEGARRCLAPDLIGMGRSSKLPISYRYKDH
YRYLSAWFEAVNLPRKVSIVCHDWGSGLGFHWCHMHPERVQSIIFMESIVATVPDWSVFP
DVARNIFQSLRSKDGENMVLEQNMFVELLFPKSMMRELSDDEMEAFREPFRNAGEDRRPT
LTWPREVPVETDGPQDVVAIVNAYRDWLSQSADIPKLFIDAKPGFFSPTIRFVVKNWPNL
KSVTVKGLHFIQEDSPDD
>Antedon_scaffold50069_Locus_338381_(c)
MAALSFARIKTRSIINSFRLLKKCGLSSSTPANWFDKCTKINVLDAEMNYYDSSNFSKPE
IGSDKAAVIFLHGNPTSSFLWRNIIPHVEGSARCLAPDLIGMGRSSKLKDTKSYRFQDHY
RYLSSWFKSVDLPEKVIIVCHDWGSGLGFHWSHQNQARVKGIVHMESIVAVVPSWEAFPE
IARDIFQALRSDNGEEMVLQNNFFVEKLLPLSVMRELSTEEMAVYREPFLQKGEDRRPTL
TWPREIPVATDGPQDVVDIVNAYRTWLSKSADIPKLYINGKPGFFSSGITKVTENWPNQE
TVSVPGLHFLQEDSPDDIGKAIYHFLKKLYS
>Ophionotus_scaffold41287_Locus_134907_(c)
TYRAVGRLQVLSKQLGLLQSFHTIPSHRNVKSVPTGARSVADYKASKSGEEWWGKCRRMK
VLDGEMSYFDSDPEQKNSQHAVVFLHGNPTSSYLWRNIIPHVDPVARCLAPDLIGQGRSS
KRENNSYRFEDHYRYLSEWFDSVDLPPKVSLVIHDWGSALGFHWSHMNPDRVASITHMEG
IVCAVPGWEVFPDIARNIFQALRSEAGEKMVLEKNFFVERLLPTAIIRELSEDEMNAYRE
PFAKPGEDRRPTLTWPREIPVEGDGPEDVVKIANDYFQWLCEAKDIPKLYIHGEPGFFSP
ALCKIMDIWPNMKMVTVKGLHFLQEDSPDEIGEAVRDFLTKDVYNK
>Strongylocentrotus_purpuratus_XP792159
MGSRNQSTIPLVTADEWWGKCKKVDVLGEKMSYYDSDPQNSSSKHAVVFLHGNPTSSYLW
RNVMPQVEPIARCLAPDLIGQGRSNKLANHSYRFVDHYRYLSAWFDSVNLPEKVSIVCHD
WGSGLGFHWCNEHRDRIEGLIHMESVVAPVPGWDRFPDMAKDFFQVLRSEAGDDLVLQKN
YFIELLLPRAIMRELRPEEMEAYREPFKNPGEDRRPTLTWPREIPIKGDGPDDVIAIASS
YNAWLKESADLPKLYIHAKPGFFSEGIKKGIANWPNQKTVESEGLHFLQEDSPIQIGDHV
KDFLSVLYK
>Strongylocentrotus_purpuratus_XP794172
MASRNQSAIPLVTADEWWGKCKKVDVLGSKMSYYDSDPQNLSGKHTVVFLHGNPTSSYLW
RNVIPQVEPIARCLAPDLIGMGRSDKLASRSYRFLDHYRYLSAWFDALKLPEKITVVCHD
WGSALGFHWCNEHRGRLEAIVHMEGVYQPMTWEIFPDSMRDIFLALRSDAGEEMILKKNM
FIETILPLAIKRKLRQEEMDAYREPFKNPGEDRRPLLTFPRQIPIQGEGPEETVAIVTAY
HAWIKGTEDLPKFRILPTPGLFSEWGTGITKDWPNHKVVQVEGSHFFQEDSPIQTGDYIK
EFLSSIFK
>Strongylocentrotus_purpuratus_XP794218
MASRNQATIPLVTADEWWGKCKKVDVLGSKMSYYDSDPQNRSGKHTAVFLHGNPTSSYLW
RNVIPQVEPIARCLAPDLIGMGRSDKLASRSYRFLDHYRYLSAWFDALKLPEKITVVCHD
WGTALGLHWCSEHRDRLEAIVHMEGVYQPMTWDIFPDSMRDIFLALRSDAGEEMILKKNM
FIETILPLAIKRTLRQEEMDAYREPFKNPGEDRRPLLTFPRQIPIQGEGPEETVAIVTAY
HAWIKGTEDLPKFRILPTPGIFSEWNTGITKDWPNHKVVQVEGSHFFQEDSPIQTGDYIK
EFLSSIFK
>Strongylocentrotus_purpuratus_XP798042
MSYYDSDSQNRSGKHTAVFLHGNPTSSYLWRNVIPQVEPIARCLAPDLIGMGRSDKLASH
SYRFLDHYRYLSAWFDALKLPEKITVVCHDWGTALGFHWCNEHRDRLEAIVHMEGVYQPM
TWEIFPDSMRDNFLALRSDAGEEMILKKNMFIETILPLAIKRKLRQEEMDAYREPFKNPG
EDRRPLLTFPRQIPIQGEGPEETVAIVTAYHAWIKGTEDLPKFRILPTPGLFSEWGTGIT
KDWPNHKVVQVEGSHFFQEDSPIQTGDYIKEFLSSIFK
>Strongylocentrotus_purpuratus_XP788943
MAFRSIGSRLQTMLGHKHIPSVHLVARVVSRFQSTIPLVTADEWWGKCQKVDVLGEKMSY
YDSDTKDSSTSKHAVIFLHGNPTSSYLWRNIIPRVEPIARCLAPDLIGQGRSNKLADHSY
RFVDHYRYLSAWFDSVSLPEKVTIVCHDWGSGLGFHWSNEHRNRLEGLVHMESIVQPLPG
WELFNDDTKREVFHGFRSEAGEEMVLKQNIFVEQILPFGIIRKLRQDEMDAYREPFKNPG
EDRRPTLTWPREVPIMGDGPDDMIVRATAYSAFLKESADLPKLCVHATPGLLSDWIEKTT
KNWPNHKMVKCEGHHFLQEDSPIQIGDYIREFLSGIYK
>Branchiostoma_floridae_XP002611539
MAGVTARVGVIFGHLQRQGGRPGPVLCTVAASKRSSSSAAGDAWWAKHSRVPVLDSEMSY
FDSDPGADKTTVIFLHGNPTSSFLWRNIIPLVQPHARCIAPDLIGMGRSGKNPSGSYRFV
DQYRYLSAFLDKVKAPSQLSLVLHDWGSGLGFHWSHQNPARVQGIAYMEALVAPVKKWEH
FPEISRKVFQAMRSEAGEEMVLKKNFFVERLLPMAVMRELSEDEMAAYREPFLEPGESRR
PTLTWPREIPVVSDGPRDVFEIVRGYREWLKTTENIPKLYVHAKPGFFGSANKKVSEEWP
NVKTVTVKGLHFIQEDSPQEIGEAVAEFVKEM
>Stichopus_chloronotus_3222170_(a)
MFRIMERLQAVSRLKVVSSHLRSCRVSLSANNMSSAAPVVMPADQWWSTHRRVKILDGEM
SYFDSDPNQEKSSRTAVFLHGNPTSSYLWRNVIPRVEGFARCLAPDLIGMGRSSKIPNLM
YTYDDHYKYLSAWFDSLNLRDKVTIVCHDWGSGLGLHWVHQNQQKVEGVVYFEAVIGVAK
SLKSFPEISRDVFGALRSEAGEEMVLKKNFFVERLLPNAILRELDPVEMEAYREPHREPG
ESRRPTLTWPRQIPFRDTGPQNVVEIVDSYTKWLSQSKDFPKLYIDGEPGFFSPGVRKTI
KEWPNQKVLKVKGLHFLQEDSPVEIGDAVKDFMKSIAA
>Holothuria_glaberrima_RNCContig17905_(d)
MIMERLPVPAISRLRTLGLHLQIRVPRATTIASVRMSSSATPVISADQWWSQHKRVKILD
GEMSYYDSDPKQEKSKRTAVFLHGNPTSSYLWRHIIPRVEGTARCLAPDLIGMGRSSKLD
NCMYTYEDHYKYLSAWFESLNLKDKITIVCHDWGSGLGLNWIYHNQPKVEGVVYFEGVLG
VAKTLDRFPEVSRHIFGALRSEAGEEMVLKKNFFVERLLPGAIMRELDPVEMEVYREPFK
EEGESRRPTLTWPRQIPFRDSGPQYMVEIVDRYTKWLSQSENFPKLYIDGEPGFFSPGLR
RSTSGWPNQKTVQVKGLHFLQEDSPIEIADAVKDFMLSISK
>Psolus_sp_1469689_(a)
MFRIMERLPAASRLRVIGSQMPHAVKRVSAKSMSSATMPVITADQWWSTHRRVKILDGEM
SYYDSDPNQRSSRTAVFLHGNPTSSYLWRHVIPRVEGTARCLAPDLIGMGKSSKIPNLMY
TYDEQYRYLNAWFDSLKLTNKITIICHDWGSGLGLNWLYNNQNMVEAVIYFEGVIGVAKT
LNSFPDISKDVFGALRSDAGEEMVLKRNFFVERLLPNSILRELDPVEMEAYREPFREEGE
SRRPTLTWPREIPFRDTGPQNMVEIVDRYTKWLAQSQNLPKMFINGKPGFFSRGLAKLTK
DFVNQKVVEVKGLHFLQEDSPVEIGDAVKDFMLSVSSK
>Psolus_sp_3172356_(a)
MPVITADQWWSNHRRVKILDGEMAYYDSDPNQGSSRTAVFLHGNPASSYLWRGVIPRVEG
AARCLAPDLIGMGRSSKLPNCMYTYDDQYRYLSAWFDSINLTNKITVICHDWGSGLGLNW
VYNNHDRVEALVYFEAIVGVDSTLASYPVSQDLKDTLGALKSDAGEEMILKKNIFVEHLL
PNLILRKLDPVEMEAYREPFKEEGESRRPTLTWPRAIPFRDTGPQNVVDIVDRYTKWLAQ
SKNLPKLYIDAKPGVLSPWIATQNRDFVNQKVIEVKGLHFLQEDSPGEIGDAVKDFMLSV
SSK
>Psolus_sp_3187893_(a)
MDRSQNAQFRLFNLAGQLKSPRNDLSVVQTSSPPVISADSWWSKHKRAEVLDGEISYYDS
DPSQSRSSRAVVFLHGNPTSSYLWRHVIPRVEGVARCVAPDLIGMGRSSKIPGCIYTFAD
HYRYLGVWFDSLNLPRKITIVCHDWGSGLGLHWAFQHQDRVEGLVYMEGLLMVPPSLEMF
PPQAKITFGNLRSSAGEDMVIKKNVFVEKLLPGSIMRKLHPEEMAAYREPFVEAGESRRP
TLTWPREIPFLDSGPQYMVKIVSDYAEWLAESKYLPKLFVDGQPGVFSQGLRIVTSDFEN
QKKVEVKGLHFLQEDSPKEIGDAVEDFVSSLK
>Psolus_sp_3140405_(a)
MASFRNVQSRLLSLTSHLRTTRAGLAVVETSALPVISADAWWSKHKRAKVLDGEISYQDS
DPTQSRSRRAVVFLHGNPTSSYLWRHVMPRVEGVARCIAPDLIGMGRSSKIPGCSYTFAD
HYRYLSAWFDSLSLPPKITIVCHDWGSGLGLHWAFQHQERIEGLVYMEALLVVPPSLEMF
PPQAQKSFSGLRSSSGEDMVLKKNFFVEKMLPGSIMRKLDPREMEAYREPYREPGESRRP
MLTWPREIPFLDDGPQYMVKIVSDYAEWLTDSRNIPKLYIDGQPGFFSGGLRIVTEGFEN
QKKVVVKGLHYLQEDSPREIGDAVKDFVLSLALI
